# Supplementary material for: Data on elemental concentrations in marine sediments from the South and South West of England
Source: Data Brief. 2021 Feb 23;35:106901. doi: 10.1016/j.dib.2021.106901 (PMC7973863; doi:10.1016/j.dib.2021.106901)
Supplement: Supplementary file 1 [file mmc1.zip › EA_sites.kml]

<?xml version="1.0" encoding="UTF-8"?>
<kml xmlns="http://www.opengis.net/kml/2.2" xmlns:gx="http://www.google.com/kml/ext/2.2" xmlns:kml="http://www.opengis.net/kml/2.2" xmlns:atom="http://www.w3.org/2005/Atom">
<Document>
	<name>EA_sites</name>
	<Snippet maxLines="0"></Snippet>
	<description><![CDATA[<style type='text/css'>*{font-family:Verdana,Arial,Helvetica,Sans-Serif;}</style><table style="width: 300px;"><tr><td style="vertical-align: top;">Source</td><td style="width: 100%;">Channel R script sites_EA(1).xlsx</td></tr><tr><td>DateTime</td><td>2019-10-03 13:11:08 UTC <br/></td></tr><tr><td colspan="2" style="vertical-align: top;"><br/>Created with <a target='_blank' href='http://www.earthpoint.us/ExcelToKml.aspx'>Earth Point Excel To KML</a><br/>&copy;2019 Earth Point<br/><br/>For illustration only.&nbsp; User to verify all information. </trd</tr></table>]]></description>
	<Style>
		<IconStyle>
			<Icon>
			</Icon>
		</IconStyle>
		<BalloonStyle>
			<text>$[description]</text>
			<textColor>ff000000</textColor>
			<displayMode>default</displayMode>
		</BalloonStyle>
	</Style>
	<StyleMap id="Sheet1Map04">
		<Pair>
			<key>normal</key>
			<styleUrl>#NormalSheet1Map04</styleUrl>
		</Pair>
		<Pair>
			<key>highlight</key>
			<styleUrl>#HighlightSheet1Map04</styleUrl>
		</Pair>
	</StyleMap>
	<StyleMap id="Sheet1Map03">
		<Pair>
			<key>normal</key>
			<styleUrl>#NormalSheet1Map03</styleUrl>
		</Pair>
		<Pair>
			<key>highlight</key>
			<styleUrl>#HighlightSheet1Map03</styleUrl>
		</Pair>
	</StyleMap>
	<Style id="NormalSheet1Map03">
		<IconStyle>
			<Icon>
				<href>http://www.earthpoint.us/Dots/GoogleEarth/paddle/ltblu-diamond.png</href>
			</Icon>
			<hotSpot x="32" y="1" xunits="pixels" yunits="pixels"/>
		</IconStyle>
		<BalloonStyle>
			<text>$[description]</text>
		</BalloonStyle>
		<LineStyle>
			<color>ffff00ff</color>
			<width>2</width>
		</LineStyle>
	</Style>
	<Style id="HighlightSheet1Map04">
		<IconStyle>
			<scale>1.1</scale>
			<Icon>
				<href>http://www.earthpoint.us/Dots/GoogleEarth/paddle/ltblu-diamond.png</href>
			</Icon>
			<hotSpot x="32" y="1" xunits="pixels" yunits="pixels"/>
		</IconStyle>
		<LabelStyle>
			<scale>1.1</scale>
		</LabelStyle>
		<BalloonStyle>
			<text>$[description]</text>
		</BalloonStyle>
		<LineStyle>
			<color>ffff00ff</color>
			<width>3</width>
		</LineStyle>
	</Style>
	<Style id="NormalSheet1Map04">
		<IconStyle>
			<Icon>
				<href>http://www.earthpoint.us/Dots/GoogleEarth/paddle/ltblu-diamond.png</href>
			</Icon>
			<hotSpot x="32" y="1" xunits="pixels" yunits="pixels"/>
		</IconStyle>
		<BalloonStyle>
			<text>$[description]</text>
		</BalloonStyle>
		<LineStyle>
			<color>ffff00ff</color>
			<width>2</width>
		</LineStyle>
	</Style>
	<Style id="HighlightSheet1Map03">
		<IconStyle>
			<scale>1.1</scale>
			<Icon>
				<href>http://www.earthpoint.us/Dots/GoogleEarth/paddle/ltblu-diamond.png</href>
			</Icon>
			<hotSpot x="32" y="1" xunits="pixels" yunits="pixels"/>
		</IconStyle>
		<LabelStyle>
			<scale>1.1</scale>
		</LabelStyle>
		<BalloonStyle>
			<text>$[description]</text>
		</BalloonStyle>
		<LineStyle>
			<color>ffff00ff</color>
			<width>3</width>
		</LineStyle>
	</Style>
	<Placemark>
		<name>166_EA</name>
		<Snippet maxLines="0"></Snippet>
		<description><![CDATA[<style type='text/css'>*{font-family:Verdana,Arial,Helvetica,Sans-Serif;}</style><table border='0' cellspacing='0' cellpadding='0'><tr><td colspan='2' style='vertical-align: top; padding-left: 10px; padding-right: 10px; white-space: nowrap;'><b>166_EA</b></td></tr><tr><td colspan='2' style='vertical-align: top; padding-left: 10px; padding-right: 10px; max-width: 400px; white-space: nowrap;'>&nbsp;</td></tr><tr bgcolor='#ddffdd' ><td style='vertical-align: top; padding-left: 10px; white-space: nowrap;'><b>Latitude</b></td><td style='vertical-align: top; padding-left: 6px; padding-right: 10px; white-space: nowrap;'>50.766076</td></tr><tr><td style='vertical-align: top; padding-left: 10px; white-space: nowrap;'><b>Longitude</b></td><td style='vertical-align: top; padding-left: 6px; padding-right: 10px; white-space: nowrap;'>-0.76772286</td></tr></table>]]></description>
		<LookAt>
			<longitude>-0.76772286</longitude>
			<latitude>50.766076</latitude>
			<altitude>0</altitude>
			<heading>0</heading>
			<tilt>0</tilt>
			<range>1000</range>
			<altitudeMode>relativeToGround</altitudeMode>
		</LookAt>
		<styleUrl>#Sheet1Map04</styleUrl>
		<ExtendedData>
		</ExtendedData>
		<Point>
			<coordinates>-0.7677228599999999,50.766076,0</coordinates>
		</Point>
	</Placemark>
	<Placemark>
		<name>167_EA</name>
		<Snippet maxLines="0"></Snippet>
		<description><![CDATA[<style type='text/css'>*{font-family:Verdana,Arial,Helvetica,Sans-Serif;}</style><table border='0' cellspacing='0' cellpadding='0'><tr><td colspan='2' style='vertical-align: top; padding-left: 10px; padding-right: 10px; white-space: nowrap;'><b>167_EA</b></td></tr><tr><td colspan='2' style='vertical-align: top; padding-left: 10px; padding-right: 10px; max-width: 400px; white-space: nowrap;'>&nbsp;</td></tr><tr bgcolor='#ddffdd' ><td style='vertical-align: top; padding-left: 10px; white-space: nowrap;'><b>Latitude</b></td><td style='vertical-align: top; padding-left: 6px; padding-right: 10px; white-space: nowrap;'>50.754636</td></tr><tr><td style='vertical-align: top; padding-left: 10px; white-space: nowrap;'><b>Longitude</b></td><td style='vertical-align: top; padding-left: 6px; padding-right: 10px; white-space: nowrap;'>-0.70777179</td></tr></table>]]></description>
		<LookAt>
			<longitude>-0.70777179</longitude>
			<latitude>50.754636</latitude>
			<altitude>0</altitude>
			<heading>0</heading>
			<tilt>0</tilt>
			<range>1000</range>
			<altitudeMode>relativeToGround</altitudeMode>
		</LookAt>
		<styleUrl>#Sheet1Map04</styleUrl>
		<ExtendedData>
		</ExtendedData>
		<Point>
			<coordinates>-0.70777179,50.754636,0</coordinates>
		</Point>
	</Placemark>
	<Placemark>
		<name>168_EA</name>
		<Snippet maxLines="0"></Snippet>
		<description><![CDATA[<style type='text/css'>*{font-family:Verdana,Arial,Helvetica,Sans-Serif;}</style><table border='0' cellspacing='0' cellpadding='0'><tr><td colspan='2' style='vertical-align: top; padding-left: 10px; padding-right: 10px; white-space: nowrap;'><b>168_EA</b></td></tr><tr><td colspan='2' style='vertical-align: top; padding-left: 10px; padding-right: 10px; max-width: 400px; white-space: nowrap;'>&nbsp;</td></tr><tr bgcolor='#ddffdd' ><td style='vertical-align: top; padding-left: 10px; white-space: nowrap;'><b>Latitude</b></td><td style='vertical-align: top; padding-left: 6px; padding-right: 10px; white-space: nowrap;'>50.773252</td></tr><tr><td style='vertical-align: top; padding-left: 10px; white-space: nowrap;'><b>Longitude</b></td><td style='vertical-align: top; padding-left: 6px; padding-right: 10px; white-space: nowrap;'>-0.50887282</td></tr></table>]]></description>
		<LookAt>
			<longitude>-0.50887282</longitude>
			<latitude>50.773252</latitude>
			<altitude>0</altitude>
			<heading>0</heading>
			<tilt>0</tilt>
			<range>1000</range>
			<altitudeMode>relativeToGround</altitudeMode>
		</LookAt>
		<styleUrl>#Sheet1Map04</styleUrl>
		<ExtendedData>
		</ExtendedData>
		<Point>
			<coordinates>-0.50887282,50.773252,0</coordinates>
		</Point>
	</Placemark>
	<Placemark>
		<name>169_EA</name>
		<Snippet maxLines="0"></Snippet>
		<description><![CDATA[<style type='text/css'>*{font-family:Verdana,Arial,Helvetica,Sans-Serif;}</style><table border='0' cellspacing='0' cellpadding='0'><tr><td colspan='2' style='vertical-align: top; padding-left: 10px; padding-right: 10px; white-space: nowrap;'><b>169_EA</b></td></tr><tr><td colspan='2' style='vertical-align: top; padding-left: 10px; padding-right: 10px; max-width: 400px; white-space: nowrap;'>&nbsp;</td></tr><tr bgcolor='#ddffdd' ><td style='vertical-align: top; padding-left: 10px; white-space: nowrap;'><b>Latitude</b></td><td style='vertical-align: top; padding-left: 6px; padding-right: 10px; white-space: nowrap;'>50.77419</td></tr><tr><td style='vertical-align: top; padding-left: 10px; white-space: nowrap;'><b>Longitude</b></td><td style='vertical-align: top; padding-left: 6px; padding-right: 10px; white-space: nowrap;'>-0.33492964</td></tr></table>]]></description>
		<LookAt>
			<longitude>-0.33492964</longitude>
			<latitude>50.77419</latitude>
			<altitude>0</altitude>
			<heading>0</heading>
			<tilt>0</tilt>
			<range>1000</range>
			<altitudeMode>relativeToGround</altitudeMode>
		</LookAt>
		<styleUrl>#Sheet1Map04</styleUrl>
		<ExtendedData>
		</ExtendedData>
		<Point>
			<coordinates>-0.33492964,50.77419,0</coordinates>
		</Point>
	</Placemark>
	<Placemark>
		<name>170_EA</name>
		<Snippet maxLines="0"></Snippet>
		<description><![CDATA[<style type='text/css'>*{font-family:Verdana,Arial,Helvetica,Sans-Serif;}</style><table border='0' cellspacing='0' cellpadding='0'><tr><td colspan='2' style='vertical-align: top; padding-left: 10px; padding-right: 10px; white-space: nowrap;'><b>170_EA</b></td></tr><tr><td colspan='2' style='vertical-align: top; padding-left: 10px; padding-right: 10px; max-width: 400px; white-space: nowrap;'>&nbsp;</td></tr><tr bgcolor='#ddffdd' ><td style='vertical-align: top; padding-left: 10px; white-space: nowrap;'><b>Latitude</b></td><td style='vertical-align: top; padding-left: 6px; padding-right: 10px; white-space: nowrap;'>50.837342</td></tr><tr><td style='vertical-align: top; padding-left: 10px; white-space: nowrap;'><b>Longitude</b></td><td style='vertical-align: top; padding-left: 6px; padding-right: 10px; white-space: nowrap;'>-0.28652535</td></tr></table>]]></description>
		<LookAt>
			<longitude>-0.28652535</longitude>
			<latitude>50.837342</latitude>
			<altitude>0</altitude>
			<heading>0</heading>
			<tilt>0</tilt>
			<range>1000</range>
			<altitudeMode>relativeToGround</altitudeMode>
		</LookAt>
		<styleUrl>#Sheet1Map04</styleUrl>
		<ExtendedData>
		</ExtendedData>
		<Point>
			<coordinates>-0.28652535,50.837342,0</coordinates>
		</Point>
	</Placemark>
	<Placemark>
		<name>171_EA</name>
		<Snippet maxLines="0"></Snippet>
		<description><![CDATA[<style type='text/css'>*{font-family:Verdana,Arial,Helvetica,Sans-Serif;}</style><table border='0' cellspacing='0' cellpadding='0'><tr><td colspan='2' style='vertical-align: top; padding-left: 10px; padding-right: 10px; white-space: nowrap;'><b>171_EA</b></td></tr><tr><td colspan='2' style='vertical-align: top; padding-left: 10px; padding-right: 10px; max-width: 400px; white-space: nowrap;'>&nbsp;</td></tr><tr bgcolor='#ddffdd' ><td style='vertical-align: top; padding-left: 10px; white-space: nowrap;'><b>Latitude</b></td><td style='vertical-align: top; padding-left: 6px; padding-right: 10px; white-space: nowrap;'>50.845442</td></tr><tr><td style='vertical-align: top; padding-left: 10px; white-space: nowrap;'><b>Longitude</b></td><td style='vertical-align: top; padding-left: 6px; padding-right: 10px; white-space: nowrap;'>-0.28693888</td></tr></table>]]></description>
		<LookAt>
			<longitude>-0.28693888</longitude>
			<latitude>50.845442</latitude>
			<altitude>0</altitude>
			<heading>0</heading>
			<tilt>0</tilt>
			<range>1000</range>
			<altitudeMode>relativeToGround</altitudeMode>
		</LookAt>
		<styleUrl>#Sheet1Map04</styleUrl>
		<ExtendedData>
		</ExtendedData>
		<Point>
			<coordinates>-0.28693888,50.84544200000001,0</coordinates>
		</Point>
	</Placemark>
	<Placemark>
		<name>172_EA</name>
		<Snippet maxLines="0"></Snippet>
		<description><![CDATA[<style type='text/css'>*{font-family:Verdana,Arial,Helvetica,Sans-Serif;}</style><table border='0' cellspacing='0' cellpadding='0'><tr><td colspan='2' style='vertical-align: top; padding-left: 10px; padding-right: 10px; white-space: nowrap;'><b>172_EA</b></td></tr><tr><td colspan='2' style='vertical-align: top; padding-left: 10px; padding-right: 10px; max-width: 400px; white-space: nowrap;'>&nbsp;</td></tr><tr bgcolor='#ddffdd' ><td style='vertical-align: top; padding-left: 10px; white-space: nowrap;'><b>Latitude</b></td><td style='vertical-align: top; padding-left: 6px; padding-right: 10px; white-space: nowrap;'>50.782091</td></tr><tr><td style='vertical-align: top; padding-left: 10px; white-space: nowrap;'><b>Longitude</b></td><td style='vertical-align: top; padding-left: 6px; padding-right: 10px; white-space: nowrap;'>-0.035256572</td></tr></table>]]></description>
		<LookAt>
			<longitude>-0.035256572</longitude>
			<latitude>50.782091</latitude>
			<altitude>0</altitude>
			<heading>0</heading>
			<tilt>0</tilt>
			<range>1000</range>
			<altitudeMode>relativeToGround</altitudeMode>
		</LookAt>
		<styleUrl>#Sheet1Map04</styleUrl>
		<ExtendedData>
		</ExtendedData>
		<Point>
			<coordinates>-0.035256572,50.78209100000001,0</coordinates>
		</Point>
	</Placemark>
	<Placemark>
		<name>173_EA</name>
		<Snippet maxLines="0"></Snippet>
		<description><![CDATA[<style type='text/css'>*{font-family:Verdana,Arial,Helvetica,Sans-Serif;}</style><table border='0' cellspacing='0' cellpadding='0'><tr><td colspan='2' style='vertical-align: top; padding-left: 10px; padding-right: 10px; white-space: nowrap;'><b>173_EA</b></td></tr><tr><td colspan='2' style='vertical-align: top; padding-left: 10px; padding-right: 10px; max-width: 400px; white-space: nowrap;'>&nbsp;</td></tr><tr bgcolor='#ddffdd' ><td style='vertical-align: top; padding-left: 10px; white-space: nowrap;'><b>Latitude</b></td><td style='vertical-align: top; padding-left: 6px; padding-right: 10px; white-space: nowrap;'>50.756636</td></tr><tr><td style='vertical-align: top; padding-left: 10px; white-space: nowrap;'><b>Longitude</b></td><td style='vertical-align: top; padding-left: 6px; padding-right: 10px; white-space: nowrap;'>0.067860732</td></tr></table>]]></description>
		<LookAt>
			<longitude>0.06786073200000001</longitude>
			<latitude>50.756636</latitude>
			<altitude>0</altitude>
			<heading>0</heading>
			<tilt>0</tilt>
			<range>1000</range>
			<altitudeMode>relativeToGround</altitudeMode>
		</LookAt>
		<styleUrl>#Sheet1Map04</styleUrl>
		<ExtendedData>
		</ExtendedData>
		<Point>
			<coordinates>0.06786073200000001,50.756636,0</coordinates>
		</Point>
	</Placemark>
	<Placemark>
		<name>174_EA</name>
		<Snippet maxLines="0"></Snippet>
		<description><![CDATA[<style type='text/css'>*{font-family:Verdana,Arial,Helvetica,Sans-Serif;}</style><table border='0' cellspacing='0' cellpadding='0'><tr><td colspan='2' style='vertical-align: top; padding-left: 10px; padding-right: 10px; white-space: nowrap;'><b>174_EA</b></td></tr><tr><td colspan='2' style='vertical-align: top; padding-left: 10px; padding-right: 10px; max-width: 400px; white-space: nowrap;'>&nbsp;</td></tr><tr bgcolor='#ddffdd' ><td style='vertical-align: top; padding-left: 10px; white-space: nowrap;'><b>Latitude</b></td><td style='vertical-align: top; padding-left: 6px; padding-right: 10px; white-space: nowrap;'>50.75877</td></tr><tr><td style='vertical-align: top; padding-left: 10px; white-space: nowrap;'><b>Longitude</b></td><td style='vertical-align: top; padding-left: 6px; padding-right: 10px; white-space: nowrap;'>0.35154439</td></tr></table>]]></description>
		<LookAt>
			<longitude>0.35154439</longitude>
			<latitude>50.75877</latitude>
			<altitude>0</altitude>
			<heading>0</heading>
			<tilt>0</tilt>
			<range>1000</range>
			<altitudeMode>relativeToGround</altitudeMode>
		</LookAt>
		<styleUrl>#Sheet1Map04</styleUrl>
		<ExtendedData>
		</ExtendedData>
		<Point>
			<coordinates>0.35154439,50.75877000000001,0</coordinates>
		</Point>
	</Placemark>
	<Placemark>
		<name>175_EA</name>
		<Snippet maxLines="0"></Snippet>
		<description><![CDATA[<style type='text/css'>*{font-family:Verdana,Arial,Helvetica,Sans-Serif;}</style><table border='0' cellspacing='0' cellpadding='0'><tr><td colspan='2' style='vertical-align: top; padding-left: 10px; padding-right: 10px; white-space: nowrap;'><b>175_EA</b></td></tr><tr><td colspan='2' style='vertical-align: top; padding-left: 10px; padding-right: 10px; max-width: 400px; white-space: nowrap;'>&nbsp;</td></tr><tr bgcolor='#ddffdd' ><td style='vertical-align: top; padding-left: 10px; white-space: nowrap;'><b>Latitude</b></td><td style='vertical-align: top; padding-left: 6px; padding-right: 10px; white-space: nowrap;'>50.822267</td></tr><tr><td style='vertical-align: top; padding-left: 10px; white-space: nowrap;'><b>Longitude</b></td><td style='vertical-align: top; padding-left: 6px; padding-right: 10px; white-space: nowrap;'>0.53201065</td></tr></table>]]></description>
		<LookAt>
			<longitude>0.53201065</longitude>
			<latitude>50.822267</latitude>
			<altitude>0</altitude>
			<heading>0</heading>
			<tilt>0</tilt>
			<range>1000</range>
			<altitudeMode>relativeToGround</altitudeMode>
		</LookAt>
		<styleUrl>#Sheet1Map04</styleUrl>
		<ExtendedData>
		</ExtendedData>
		<Point>
			<coordinates>0.53201065,50.822267,0</coordinates>
		</Point>
	</Placemark>
	<Placemark>
		<name>176_EA</name>
		<Snippet maxLines="0"></Snippet>
		<description><![CDATA[<style type='text/css'>*{font-family:Verdana,Arial,Helvetica,Sans-Serif;}</style><table border='0' cellspacing='0' cellpadding='0'><tr><td colspan='2' style='vertical-align: top; padding-left: 10px; padding-right: 10px; white-space: nowrap;'><b>176_EA</b></td></tr><tr><td colspan='2' style='vertical-align: top; padding-left: 10px; padding-right: 10px; max-width: 400px; white-space: nowrap;'>&nbsp;</td></tr><tr bgcolor='#ddffdd' ><td style='vertical-align: top; padding-left: 10px; white-space: nowrap;'><b>Latitude</b></td><td style='vertical-align: top; padding-left: 6px; padding-right: 10px; white-space: nowrap;'>50.944598</td></tr><tr><td style='vertical-align: top; padding-left: 10px; white-space: nowrap;'><b>Longitude</b></td><td style='vertical-align: top; padding-left: 6px; padding-right: 10px; white-space: nowrap;'>0.75018585</td></tr></table>]]></description>
		<LookAt>
			<longitude>0.75018585</longitude>
			<latitude>50.944598</latitude>
			<altitude>0</altitude>
			<heading>0</heading>
			<tilt>0</tilt>
			<range>1000</range>
			<altitudeMode>relativeToGround</altitudeMode>
		</LookAt>
		<styleUrl>#Sheet1Map04</styleUrl>
		<ExtendedData>
		</ExtendedData>
		<Point>
			<coordinates>0.75018585,50.944598,0</coordinates>
		</Point>
	</Placemark>
	<Placemark>
		<name>177_EA</name>
		<Snippet maxLines="0"></Snippet>
		<description><![CDATA[<style type='text/css'>*{font-family:Verdana,Arial,Helvetica,Sans-Serif;}</style><table border='0' cellspacing='0' cellpadding='0'><tr><td colspan='2' style='vertical-align: top; padding-left: 10px; padding-right: 10px; white-space: nowrap;'><b>177_EA</b></td></tr><tr><td colspan='2' style='vertical-align: top; padding-left: 10px; padding-right: 10px; max-width: 400px; white-space: nowrap;'>&nbsp;</td></tr><tr bgcolor='#ddffdd' ><td style='vertical-align: top; padding-left: 10px; white-space: nowrap;'><b>Latitude</b></td><td style='vertical-align: top; padding-left: 6px; padding-right: 10px; white-space: nowrap;'>50.949589</td></tr><tr><td style='vertical-align: top; padding-left: 10px; white-space: nowrap;'><b>Longitude</b></td><td style='vertical-align: top; padding-left: 6px; padding-right: 10px; white-space: nowrap;'>0.72917943</td></tr></table>]]></description>
		<LookAt>
			<longitude>0.72917943</longitude>
			<latitude>50.949589</latitude>
			<altitude>0</altitude>
			<heading>0</heading>
			<tilt>0</tilt>
			<range>1000</range>
			<altitudeMode>relativeToGround</altitudeMode>
		</LookAt>
		<styleUrl>#Sheet1Map04</styleUrl>
		<ExtendedData>
		</ExtendedData>
		<Point>
			<coordinates>0.72917943,50.94958900000001,0</coordinates>
		</Point>
	</Placemark>
	<Placemark>
		<name>178_EA</name>
		<Snippet maxLines="0"></Snippet>
		<description><![CDATA[<style type='text/css'>*{font-family:Verdana,Arial,Helvetica,Sans-Serif;}</style><table border='0' cellspacing='0' cellpadding='0'><tr><td colspan='2' style='vertical-align: top; padding-left: 10px; padding-right: 10px; white-space: nowrap;'><b>178_EA</b></td></tr><tr><td colspan='2' style='vertical-align: top; padding-left: 10px; padding-right: 10px; max-width: 400px; white-space: nowrap;'>&nbsp;</td></tr><tr bgcolor='#ddffdd' ><td style='vertical-align: top; padding-left: 10px; white-space: nowrap;'><b>Latitude</b></td><td style='vertical-align: top; padding-left: 6px; padding-right: 10px; white-space: nowrap;'>51.041592</td></tr><tr><td style='vertical-align: top; padding-left: 10px; white-space: nowrap;'><b>Longitude</b></td><td style='vertical-align: top; padding-left: 6px; padding-right: 10px; white-space: nowrap;'>1.090556</td></tr></table>]]></description>
		<LookAt>
			<longitude>1.090556</longitude>
			<latitude>51.041592</latitude>
			<altitude>0</altitude>
			<heading>0</heading>
			<tilt>0</tilt>
			<range>1000</range>
			<altitudeMode>relativeToGround</altitudeMode>
		</LookAt>
		<styleUrl>#Sheet1Map04</styleUrl>
		<ExtendedData>
		</ExtendedData>
		<Point>
			<coordinates>1.090556,51.041592,0</coordinates>
		</Point>
	</Placemark>
	<Placemark>
		<name>179_EA</name>
		<Snippet maxLines="0"></Snippet>
		<description><![CDATA[<style type='text/css'>*{font-family:Verdana,Arial,Helvetica,Sans-Serif;}</style><table border='0' cellspacing='0' cellpadding='0'><tr><td colspan='2' style='vertical-align: top; padding-left: 10px; padding-right: 10px; white-space: nowrap;'><b>179_EA</b></td></tr><tr><td colspan='2' style='vertical-align: top; padding-left: 10px; padding-right: 10px; max-width: 400px; white-space: nowrap;'>&nbsp;</td></tr><tr bgcolor='#ddffdd' ><td style='vertical-align: top; padding-left: 10px; white-space: nowrap;'><b>Latitude</b></td><td style='vertical-align: top; padding-left: 6px; padding-right: 10px; white-space: nowrap;'>51.081994</td></tr><tr><td style='vertical-align: top; padding-left: 10px; white-space: nowrap;'><b>Longitude</b></td><td style='vertical-align: top; padding-left: 6px; padding-right: 10px; white-space: nowrap;'>1.2067794</td></tr></table>]]></description>
		<LookAt>
			<longitude>1.2067794</longitude>
			<latitude>51.081994</latitude>
			<altitude>0</altitude>
			<heading>0</heading>
			<tilt>0</tilt>
			<range>1000</range>
			<altitudeMode>relativeToGround</altitudeMode>
		</LookAt>
		<styleUrl>#Sheet1Map04</styleUrl>
		<ExtendedData>
		</ExtendedData>
		<Point>
			<coordinates>1.2067794,51.081994,0</coordinates>
		</Point>
	</Placemark>
	<Placemark>
		<name>10O_EA</name>
		<Snippet maxLines="0"></Snippet>
		<description><![CDATA[<style type='text/css'>*{font-family:Verdana,Arial,Helvetica,Sans-Serif;}</style><table border='0' cellspacing='0' cellpadding='0'><tr><td colspan='2' style='vertical-align: top; padding-left: 10px; padding-right: 10px; white-space: nowrap;'><b>10O_EA</b></td></tr><tr><td colspan='2' style='vertical-align: top; padding-left: 10px; padding-right: 10px; max-width: 400px; white-space: nowrap;'>&nbsp;</td></tr><tr bgcolor='#ddffdd' ><td style='vertical-align: top; padding-left: 10px; white-space: nowrap;'><b>Latitude</b></td><td style='vertical-align: top; padding-left: 6px; padding-right: 10px; white-space: nowrap;'>51.398437</td></tr><tr><td style='vertical-align: top; padding-left: 10px; white-space: nowrap;'><b>Longitude</b></td><td style='vertical-align: top; padding-left: 6px; padding-right: 10px; white-space: nowrap;'>0.55597384</td></tr></table>]]></description>
		<LookAt>
			<longitude>0.5559738400000001</longitude>
			<latitude>51.398437</latitude>
			<altitude>0</altitude>
			<heading>0</heading>
			<tilt>0</tilt>
			<range>1000</range>
			<altitudeMode>relativeToGround</altitudeMode>
		</LookAt>
		<styleUrl>#Sheet1Map04</styleUrl>
		<ExtendedData>
		</ExtendedData>
		<Point>
			<coordinates>0.5559738400000001,51.398437,0</coordinates>
		</Point>
	</Placemark>
	<Placemark>
		<name>11O_EA</name>
		<Snippet maxLines="0"></Snippet>
		<description><![CDATA[<style type='text/css'>*{font-family:Verdana,Arial,Helvetica,Sans-Serif;}</style><table border='0' cellspacing='0' cellpadding='0'><tr><td colspan='2' style='vertical-align: top; padding-left: 10px; padding-right: 10px; white-space: nowrap;'><b>11O_EA</b></td></tr><tr><td colspan='2' style='vertical-align: top; padding-left: 10px; padding-right: 10px; max-width: 400px; white-space: nowrap;'>&nbsp;</td></tr><tr bgcolor='#ddffdd' ><td style='vertical-align: top; padding-left: 10px; white-space: nowrap;'><b>Latitude</b></td><td style='vertical-align: top; padding-left: 6px; padding-right: 10px; white-space: nowrap;'>51.388404</td></tr><tr><td style='vertical-align: top; padding-left: 10px; white-space: nowrap;'><b>Longitude</b></td><td style='vertical-align: top; padding-left: 6px; padding-right: 10px; white-space: nowrap;'>0.52091648</td></tr></table>]]></description>
		<LookAt>
			<longitude>0.52091648</longitude>
			<latitude>51.388404</latitude>
			<altitude>0</altitude>
			<heading>0</heading>
			<tilt>0</tilt>
			<range>1000</range>
			<altitudeMode>relativeToGround</altitudeMode>
		</LookAt>
		<styleUrl>#Sheet1Map04</styleUrl>
		<ExtendedData>
		</ExtendedData>
		<Point>
			<coordinates>0.52091648,51.38840399999999,0</coordinates>
		</Point>
	</Placemark>
	<Placemark>
		<name>12O_EA</name>
		<Snippet maxLines="0"></Snippet>
		<description><![CDATA[<style type='text/css'>*{font-family:Verdana,Arial,Helvetica,Sans-Serif;}</style><table border='0' cellspacing='0' cellpadding='0'><tr><td colspan='2' style='vertical-align: top; padding-left: 10px; padding-right: 10px; white-space: nowrap;'><b>12O_EA</b></td></tr><tr><td colspan='2' style='vertical-align: top; padding-left: 10px; padding-right: 10px; max-width: 400px; white-space: nowrap;'>&nbsp;</td></tr><tr bgcolor='#ddffdd' ><td style='vertical-align: top; padding-left: 10px; white-space: nowrap;'><b>Latitude</b></td><td style='vertical-align: top; padding-left: 6px; padding-right: 10px; white-space: nowrap;'>51.359548</td></tr><tr><td style='vertical-align: top; padding-left: 10px; white-space: nowrap;'><b>Longitude</b></td><td style='vertical-align: top; padding-left: 6px; padding-right: 10px; white-space: nowrap;'>0.44822453</td></tr></table>]]></description>
		<LookAt>
			<longitude>0.44822453</longitude>
			<latitude>51.359548</latitude>
			<altitude>0</altitude>
			<heading>0</heading>
			<tilt>0</tilt>
			<range>1000</range>
			<altitudeMode>relativeToGround</altitudeMode>
		</LookAt>
		<styleUrl>#Sheet1Map04</styleUrl>
		<ExtendedData>
		</ExtendedData>
		<Point>
			<coordinates>0.44822453,51.359548,0</coordinates>
		</Point>
	</Placemark>
	<Placemark>
		<name>13O_EA</name>
		<Snippet maxLines="0"></Snippet>
		<description><![CDATA[<style type='text/css'>*{font-family:Verdana,Arial,Helvetica,Sans-Serif;}</style><table border='0' cellspacing='0' cellpadding='0'><tr><td colspan='2' style='vertical-align: top; padding-left: 10px; padding-right: 10px; white-space: nowrap;'><b>13O_EA</b></td></tr><tr><td colspan='2' style='vertical-align: top; padding-left: 10px; padding-right: 10px; max-width: 400px; white-space: nowrap;'>&nbsp;</td></tr><tr bgcolor='#ddffdd' ><td style='vertical-align: top; padding-left: 10px; white-space: nowrap;'><b>Latitude</b></td><td style='vertical-align: top; padding-left: 6px; padding-right: 10px; white-space: nowrap;'>51.338991</td></tr><tr><td style='vertical-align: top; padding-left: 10px; white-space: nowrap;'><b>Longitude</b></td><td style='vertical-align: top; padding-left: 6px; padding-right: 10px; white-space: nowrap;'>0.45502591</td></tr></table>]]></description>
		<LookAt>
			<longitude>0.45502591</longitude>
			<latitude>51.338991</latitude>
			<altitude>0</altitude>
			<heading>0</heading>
			<tilt>0</tilt>
			<range>1000</range>
			<altitudeMode>relativeToGround</altitudeMode>
		</LookAt>
		<styleUrl>#Sheet1Map04</styleUrl>
		<ExtendedData>
		</ExtendedData>
		<Point>
			<coordinates>0.4550259099999999,51.33899099999999,0</coordinates>
		</Point>
	</Placemark>
	<Placemark>
		<name>14O_EA</name>
		<Snippet maxLines="0"></Snippet>
		<description><![CDATA[<style type='text/css'>*{font-family:Verdana,Arial,Helvetica,Sans-Serif;}</style><table border='0' cellspacing='0' cellpadding='0'><tr><td colspan='2' style='vertical-align: top; padding-left: 10px; padding-right: 10px; white-space: nowrap;'><b>14O_EA</b></td></tr><tr><td colspan='2' style='vertical-align: top; padding-left: 10px; padding-right: 10px; max-width: 400px; white-space: nowrap;'>&nbsp;</td></tr><tr bgcolor='#ddffdd' ><td style='vertical-align: top; padding-left: 10px; white-space: nowrap;'><b>Latitude</b></td><td style='vertical-align: top; padding-left: 6px; padding-right: 10px; white-space: nowrap;'>51.334475</td></tr><tr><td style='vertical-align: top; padding-left: 10px; white-space: nowrap;'><b>Longitude</b></td><td style='vertical-align: top; padding-left: 6px; padding-right: 10px; white-space: nowrap;'>0.45593316</td></tr></table>]]></description>
		<LookAt>
			<longitude>0.45593316</longitude>
			<latitude>51.334475</latitude>
			<altitude>0</altitude>
			<heading>0</heading>
			<tilt>0</tilt>
			<range>1000</range>
			<altitudeMode>relativeToGround</altitudeMode>
		</LookAt>
		<styleUrl>#Sheet1Map04</styleUrl>
		<ExtendedData>
		</ExtendedData>
		<Point>
			<coordinates>0.45593316,51.33447500000001,0</coordinates>
		</Point>
	</Placemark>
	<Placemark>
		<name>15O_EA</name>
		<Snippet maxLines="0"></Snippet>
		<description><![CDATA[<style type='text/css'>*{font-family:Verdana,Arial,Helvetica,Sans-Serif;}</style><table border='0' cellspacing='0' cellpadding='0'><tr><td colspan='2' style='vertical-align: top; padding-left: 10px; padding-right: 10px; white-space: nowrap;'><b>15O_EA</b></td></tr><tr><td colspan='2' style='vertical-align: top; padding-left: 10px; padding-right: 10px; max-width: 400px; white-space: nowrap;'>&nbsp;</td></tr><tr bgcolor='#ddffdd' ><td style='vertical-align: top; padding-left: 10px; white-space: nowrap;'><b>Latitude</b></td><td style='vertical-align: top; padding-left: 6px; padding-right: 10px; white-space: nowrap;'>51.329503</td></tr><tr><td style='vertical-align: top; padding-left: 10px; white-space: nowrap;'><b>Longitude</b></td><td style='vertical-align: top; padding-left: 6px; padding-right: 10px; white-space: nowrap;'>0.4584237</td></tr></table>]]></description>
		<LookAt>
			<longitude>0.4584237</longitude>
			<latitude>51.329503</latitude>
			<altitude>0</altitude>
			<heading>0</heading>
			<tilt>0</tilt>
			<range>1000</range>
			<altitudeMode>relativeToGround</altitudeMode>
		</LookAt>
		<styleUrl>#Sheet1Map04</styleUrl>
		<ExtendedData>
		</ExtendedData>
		<Point>
			<coordinates>0.4584237000000001,51.32950300000001,0</coordinates>
		</Point>
	</Placemark>
	<Placemark>
		<name>16O_EA</name>
		<Snippet maxLines="0"></Snippet>
		<description><![CDATA[<style type='text/css'>*{font-family:Verdana,Arial,Helvetica,Sans-Serif;}</style><table border='0' cellspacing='0' cellpadding='0'><tr><td colspan='2' style='vertical-align: top; padding-left: 10px; padding-right: 10px; white-space: nowrap;'><b>16O_EA</b></td></tr><tr><td colspan='2' style='vertical-align: top; padding-left: 10px; padding-right: 10px; max-width: 400px; white-space: nowrap;'>&nbsp;</td></tr><tr bgcolor='#ddffdd' ><td style='vertical-align: top; padding-left: 10px; white-space: nowrap;'><b>Latitude</b></td><td style='vertical-align: top; padding-left: 6px; padding-right: 10px; white-space: nowrap;'>51.31437</td></tr><tr><td style='vertical-align: top; padding-left: 10px; white-space: nowrap;'><b>Longitude</b></td><td style='vertical-align: top; padding-left: 6px; padding-right: 10px; white-space: nowrap;'>0.45827458</td></tr></table>]]></description>
		<LookAt>
			<longitude>0.45827458</longitude>
			<latitude>51.31437</latitude>
			<altitude>0</altitude>
			<heading>0</heading>
			<tilt>0</tilt>
			<range>1000</range>
			<altitudeMode>relativeToGround</altitudeMode>
		</LookAt>
		<styleUrl>#Sheet1Map04</styleUrl>
		<ExtendedData>
		</ExtendedData>
		<Point>
			<coordinates>0.4582745799999999,51.31437,0</coordinates>
		</Point>
	</Placemark>
	<Placemark>
		<name>17O_EA</name>
		<Snippet maxLines="0"></Snippet>
		<description><![CDATA[<style type='text/css'>*{font-family:Verdana,Arial,Helvetica,Sans-Serif;}</style><table border='0' cellspacing='0' cellpadding='0'><tr><td colspan='2' style='vertical-align: top; padding-left: 10px; padding-right: 10px; white-space: nowrap;'><b>17O_EA</b></td></tr><tr><td colspan='2' style='vertical-align: top; padding-left: 10px; padding-right: 10px; max-width: 400px; white-space: nowrap;'>&nbsp;</td></tr><tr bgcolor='#ddffdd' ><td style='vertical-align: top; padding-left: 10px; white-space: nowrap;'><b>Latitude</b></td><td style='vertical-align: top; padding-left: 6px; padding-right: 10px; white-space: nowrap;'>51.310375</td></tr><tr><td style='vertical-align: top; padding-left: 10px; white-space: nowrap;'><b>Longitude</b></td><td style='vertical-align: top; padding-left: 6px; padding-right: 10px; white-space: nowrap;'>0.45966813</td></tr></table>]]></description>
		<LookAt>
			<longitude>0.45966813</longitude>
			<latitude>51.310375</latitude>
			<altitude>0</altitude>
			<heading>0</heading>
			<tilt>0</tilt>
			<range>1000</range>
			<altitudeMode>relativeToGround</altitudeMode>
		</LookAt>
		<styleUrl>#Sheet1Map04</styleUrl>
		<ExtendedData>
		</ExtendedData>
		<Point>
			<coordinates>0.45966813,51.310375,0</coordinates>
		</Point>
	</Placemark>
	<Placemark>
		<name>18O_EA</name>
		<Snippet maxLines="0"></Snippet>
		<description><![CDATA[<style type='text/css'>*{font-family:Verdana,Arial,Helvetica,Sans-Serif;}</style><table border='0' cellspacing='0' cellpadding='0'><tr><td colspan='2' style='vertical-align: top; padding-left: 10px; padding-right: 10px; white-space: nowrap;'><b>18O_EA</b></td></tr><tr><td colspan='2' style='vertical-align: top; padding-left: 10px; padding-right: 10px; max-width: 400px; white-space: nowrap;'>&nbsp;</td></tr><tr bgcolor='#ddffdd' ><td style='vertical-align: top; padding-left: 10px; white-space: nowrap;'><b>Latitude</b></td><td style='vertical-align: top; padding-left: 6px; padding-right: 10px; white-space: nowrap;'>51.308068</td></tr><tr><td style='vertical-align: top; padding-left: 10px; white-space: nowrap;'><b>Longitude</b></td><td style='vertical-align: top; padding-left: 6px; padding-right: 10px; white-space: nowrap;'>0.4611375</td></tr></table>]]></description>
		<LookAt>
			<longitude>0.4611375</longitude>
			<latitude>51.308068</latitude>
			<altitude>0</altitude>
			<heading>0</heading>
			<tilt>0</tilt>
			<range>1000</range>
			<altitudeMode>relativeToGround</altitudeMode>
		</LookAt>
		<styleUrl>#Sheet1Map04</styleUrl>
		<ExtendedData>
		</ExtendedData>
		<Point>
			<coordinates>0.4611375,51.308068,0</coordinates>
		</Point>
	</Placemark>
	<Placemark>
		<name>19O_EA</name>
		<Snippet maxLines="0"></Snippet>
		<description><![CDATA[<style type='text/css'>*{font-family:Verdana,Arial,Helvetica,Sans-Serif;}</style><table border='0' cellspacing='0' cellpadding='0'><tr><td colspan='2' style='vertical-align: top; padding-left: 10px; padding-right: 10px; white-space: nowrap;'><b>19O_EA</b></td></tr><tr><td colspan='2' style='vertical-align: top; padding-left: 10px; padding-right: 10px; max-width: 400px; white-space: nowrap;'>&nbsp;</td></tr><tr bgcolor='#ddffdd' ><td style='vertical-align: top; padding-left: 10px; white-space: nowrap;'><b>Latitude</b></td><td style='vertical-align: top; padding-left: 6px; padding-right: 10px; white-space: nowrap;'>51.429367</td></tr><tr><td style='vertical-align: top; padding-left: 10px; white-space: nowrap;'><b>Longitude</b></td><td style='vertical-align: top; padding-left: 6px; padding-right: 10px; white-space: nowrap;'>0.6234784</td></tr></table>]]></description>
		<LookAt>
			<longitude>0.6234784</longitude>
			<latitude>51.429367</latitude>
			<altitude>0</altitude>
			<heading>0</heading>
			<tilt>0</tilt>
			<range>1000</range>
			<altitudeMode>relativeToGround</altitudeMode>
		</LookAt>
		<styleUrl>#Sheet1Map04</styleUrl>
		<ExtendedData>
		</ExtendedData>
		<Point>
			<coordinates>0.6234784,51.429367,0</coordinates>
		</Point>
	</Placemark>
	<Placemark>
		<name>20O_EA</name>
		<Snippet maxLines="0"></Snippet>
		<description><![CDATA[<style type='text/css'>*{font-family:Verdana,Arial,Helvetica,Sans-Serif;}</style><table border='0' cellspacing='0' cellpadding='0'><tr><td colspan='2' style='vertical-align: top; padding-left: 10px; padding-right: 10px; white-space: nowrap;'><b>20O_EA</b></td></tr><tr><td colspan='2' style='vertical-align: top; padding-left: 10px; padding-right: 10px; max-width: 400px; white-space: nowrap;'>&nbsp;</td></tr><tr bgcolor='#ddffdd' ><td style='vertical-align: top; padding-left: 10px; white-space: nowrap;'><b>Latitude</b></td><td style='vertical-align: top; padding-left: 6px; padding-right: 10px; white-space: nowrap;'>51.421491</td></tr><tr><td style='vertical-align: top; padding-left: 10px; white-space: nowrap;'><b>Longitude</b></td><td style='vertical-align: top; padding-left: 6px; padding-right: 10px; white-space: nowrap;'>0.65133654</td></tr></table>]]></description>
		<LookAt>
			<longitude>0.65133654</longitude>
			<latitude>51.421491</latitude>
			<altitude>0</altitude>
			<heading>0</heading>
			<tilt>0</tilt>
			<range>1000</range>
			<altitudeMode>relativeToGround</altitudeMode>
		</LookAt>
		<styleUrl>#Sheet1Map04</styleUrl>
		<ExtendedData>
		</ExtendedData>
		<Point>
			<coordinates>0.65133654,51.42149100000001,0</coordinates>
		</Point>
	</Placemark>
	<Placemark>
		<name>21O_EA</name>
		<Snippet maxLines="0"></Snippet>
		<description><![CDATA[<style type='text/css'>*{font-family:Verdana,Arial,Helvetica,Sans-Serif;}</style><table border='0' cellspacing='0' cellpadding='0'><tr><td colspan='2' style='vertical-align: top; padding-left: 10px; padding-right: 10px; white-space: nowrap;'><b>21O_EA</b></td></tr><tr><td colspan='2' style='vertical-align: top; padding-left: 10px; padding-right: 10px; max-width: 400px; white-space: nowrap;'>&nbsp;</td></tr><tr bgcolor='#ddffdd' ><td style='vertical-align: top; padding-left: 10px; white-space: nowrap;'><b>Latitude</b></td><td style='vertical-align: top; padding-left: 6px; padding-right: 10px; white-space: nowrap;'>51.44677</td></tr><tr><td style='vertical-align: top; padding-left: 10px; white-space: nowrap;'><b>Longitude</b></td><td style='vertical-align: top; padding-left: 6px; padding-right: 10px; white-space: nowrap;'>0.67122402</td></tr></table>]]></description>
		<LookAt>
			<longitude>0.67122402</longitude>
			<latitude>51.44677</latitude>
			<altitude>0</altitude>
			<heading>0</heading>
			<tilt>0</tilt>
			<range>1000</range>
			<altitudeMode>relativeToGround</altitudeMode>
		</LookAt>
		<styleUrl>#Sheet1Map04</styleUrl>
		<ExtendedData>
		</ExtendedData>
		<Point>
			<coordinates>0.67122402,51.44677,0</coordinates>
		</Point>
	</Placemark>
	<Placemark>
		<name>22O_EA</name>
		<Snippet maxLines="0"></Snippet>
		<description><![CDATA[<style type='text/css'>*{font-family:Verdana,Arial,Helvetica,Sans-Serif;}</style><table border='0' cellspacing='0' cellpadding='0'><tr><td colspan='2' style='vertical-align: top; padding-left: 10px; padding-right: 10px; white-space: nowrap;'><b>22O_EA</b></td></tr><tr><td colspan='2' style='vertical-align: top; padding-left: 10px; padding-right: 10px; max-width: 400px; white-space: nowrap;'>&nbsp;</td></tr><tr bgcolor='#ddffdd' ><td style='vertical-align: top; padding-left: 10px; white-space: nowrap;'><b>Latitude</b></td><td style='vertical-align: top; padding-left: 6px; padding-right: 10px; white-space: nowrap;'>51.446369</td></tr><tr><td style='vertical-align: top; padding-left: 10px; white-space: nowrap;'><b>Longitude</b></td><td style='vertical-align: top; padding-left: 6px; padding-right: 10px; white-space: nowrap;'>0.72497219</td></tr></table>]]></description>
		<LookAt>
			<longitude>0.72497219</longitude>
			<latitude>51.446369</latitude>
			<altitude>0</altitude>
			<heading>0</heading>
			<tilt>0</tilt>
			<range>1000</range>
			<altitudeMode>relativeToGround</altitudeMode>
		</LookAt>
		<styleUrl>#Sheet1Map04</styleUrl>
		<ExtendedData>
		</ExtendedData>
		<Point>
			<coordinates>0.7249721899999999,51.446369,0</coordinates>
		</Point>
	</Placemark>
	<Placemark>
		<name>5O_EA</name>
		<Snippet maxLines="0"></Snippet>
		<description><![CDATA[<style type='text/css'>*{font-family:Verdana,Arial,Helvetica,Sans-Serif;}</style><table border='0' cellspacing='0' cellpadding='0'><tr><td colspan='2' style='vertical-align: top; padding-left: 10px; padding-right: 10px; white-space: nowrap;'><b>5O_EA</b></td></tr><tr><td colspan='2' style='vertical-align: top; padding-left: 10px; padding-right: 10px; max-width: 400px; white-space: nowrap;'>&nbsp;</td></tr><tr bgcolor='#ddffdd' ><td style='vertical-align: top; padding-left: 10px; white-space: nowrap;'><b>Latitude</b></td><td style='vertical-align: top; padding-left: 6px; padding-right: 10px; white-space: nowrap;'>51.348212</td></tr><tr><td style='vertical-align: top; padding-left: 10px; white-space: nowrap;'><b>Longitude</b></td><td style='vertical-align: top; padding-left: 6px; padding-right: 10px; white-space: nowrap;'>0.74296932</td></tr></table>]]></description>
		<LookAt>
			<longitude>0.74296932</longitude>
			<latitude>51.348212</latitude>
			<altitude>0</altitude>
			<heading>0</heading>
			<tilt>0</tilt>
			<range>1000</range>
			<altitudeMode>relativeToGround</altitudeMode>
		</LookAt>
		<styleUrl>#Sheet1Map04</styleUrl>
		<ExtendedData>
		</ExtendedData>
		<Point>
			<coordinates>0.74296932,51.348212,0</coordinates>
		</Point>
	</Placemark>
	<Placemark>
		<name>6O_EA</name>
		<Snippet maxLines="0"></Snippet>
		<description><![CDATA[<style type='text/css'>*{font-family:Verdana,Arial,Helvetica,Sans-Serif;}</style><table border='0' cellspacing='0' cellpadding='0'><tr><td colspan='2' style='vertical-align: top; padding-left: 10px; padding-right: 10px; white-space: nowrap;'><b>6O_EA</b></td></tr><tr><td colspan='2' style='vertical-align: top; padding-left: 10px; padding-right: 10px; max-width: 400px; white-space: nowrap;'>&nbsp;</td></tr><tr bgcolor='#ddffdd' ><td style='vertical-align: top; padding-left: 10px; white-space: nowrap;'><b>Latitude</b></td><td style='vertical-align: top; padding-left: 6px; padding-right: 10px; white-space: nowrap;'>51.364935</td></tr><tr><td style='vertical-align: top; padding-left: 10px; white-space: nowrap;'><b>Longitude</b></td><td style='vertical-align: top; padding-left: 6px; padding-right: 10px; white-space: nowrap;'>0.7638677</td></tr></table>]]></description>
		<LookAt>
			<longitude>0.7638677</longitude>
			<latitude>51.364935</latitude>
			<altitude>0</altitude>
			<heading>0</heading>
			<tilt>0</tilt>
			<range>1000</range>
			<altitudeMode>relativeToGround</altitudeMode>
		</LookAt>
		<styleUrl>#Sheet1Map04</styleUrl>
		<ExtendedData>
		</ExtendedData>
		<Point>
			<coordinates>0.7638677,51.364935,0</coordinates>
		</Point>
	</Placemark>
	<Placemark>
		<name>7O_EA</name>
		<Snippet maxLines="0"></Snippet>
		<description><![CDATA[<style type='text/css'>*{font-family:Verdana,Arial,Helvetica,Sans-Serif;}</style><table border='0' cellspacing='0' cellpadding='0'><tr><td colspan='2' style='vertical-align: top; padding-left: 10px; padding-right: 10px; white-space: nowrap;'><b>7O_EA</b></td></tr><tr><td colspan='2' style='vertical-align: top; padding-left: 10px; padding-right: 10px; max-width: 400px; white-space: nowrap;'>&nbsp;</td></tr><tr bgcolor='#ddffdd' ><td style='vertical-align: top; padding-left: 10px; white-space: nowrap;'><b>Latitude</b></td><td style='vertical-align: top; padding-left: 6px; padding-right: 10px; white-space: nowrap;'>51.368323</td></tr><tr><td style='vertical-align: top; padding-left: 10px; white-space: nowrap;'><b>Longitude</b></td><td style='vertical-align: top; padding-left: 6px; padding-right: 10px; white-space: nowrap;'>0.7632097</td></tr></table>]]></description>
		<LookAt>
			<longitude>0.7632097</longitude>
			<latitude>51.368323</latitude>
			<altitude>0</altitude>
			<heading>0</heading>
			<tilt>0</tilt>
			<range>1000</range>
			<altitudeMode>relativeToGround</altitudeMode>
		</LookAt>
		<styleUrl>#Sheet1Map04</styleUrl>
		<ExtendedData>
		</ExtendedData>
		<Point>
			<coordinates>0.7632096999999999,51.368323,0</coordinates>
		</Point>
	</Placemark>
	<Placemark>
		<name>8O_EA</name>
		<Snippet maxLines="0"></Snippet>
		<description><![CDATA[<style type='text/css'>*{font-family:Verdana,Arial,Helvetica,Sans-Serif;}</style><table border='0' cellspacing='0' cellpadding='0'><tr><td colspan='2' style='vertical-align: top; padding-left: 10px; padding-right: 10px; white-space: nowrap;'><b>8O_EA</b></td></tr><tr><td colspan='2' style='vertical-align: top; padding-left: 10px; padding-right: 10px; max-width: 400px; white-space: nowrap;'>&nbsp;</td></tr><tr bgcolor='#ddffdd' ><td style='vertical-align: top; padding-left: 10px; white-space: nowrap;'><b>Latitude</b></td><td style='vertical-align: top; padding-left: 6px; padding-right: 10px; white-space: nowrap;'>51.395202</td></tr><tr><td style='vertical-align: top; padding-left: 10px; white-space: nowrap;'><b>Longitude</b></td><td style='vertical-align: top; padding-left: 6px; padding-right: 10px; white-space: nowrap;'>0.74579479</td></tr></table>]]></description>
		<LookAt>
			<longitude>0.74579479</longitude>
			<latitude>51.395202</latitude>
			<altitude>0</altitude>
			<heading>0</heading>
			<tilt>0</tilt>
			<range>1000</range>
			<altitudeMode>relativeToGround</altitudeMode>
		</LookAt>
		<styleUrl>#Sheet1Map04</styleUrl>
		<ExtendedData>
		</ExtendedData>
		<Point>
			<coordinates>0.74579479,51.395202,0</coordinates>
		</Point>
	</Placemark>
	<Placemark>
		<name>9O_EA</name>
		<Snippet maxLines="0"></Snippet>
		<description><![CDATA[<style type='text/css'>*{font-family:Verdana,Arial,Helvetica,Sans-Serif;}</style><table border='0' cellspacing='0' cellpadding='0'><tr><td colspan='2' style='vertical-align: top; padding-left: 10px; padding-right: 10px; white-space: nowrap;'><b>9O_EA</b></td></tr><tr><td colspan='2' style='vertical-align: top; padding-left: 10px; padding-right: 10px; max-width: 400px; white-space: nowrap;'>&nbsp;</td></tr><tr bgcolor='#ddffdd' ><td style='vertical-align: top; padding-left: 10px; white-space: nowrap;'><b>Latitude</b></td><td style='vertical-align: top; padding-left: 6px; padding-right: 10px; white-space: nowrap;'>51.391584</td></tr><tr><td style='vertical-align: top; padding-left: 10px; white-space: nowrap;'><b>Longitude</b></td><td style='vertical-align: top; padding-left: 6px; padding-right: 10px; white-space: nowrap;'>0.62867597</td></tr></table>]]></description>
		<LookAt>
			<longitude>0.62867597</longitude>
			<latitude>51.391584</latitude>
			<altitude>0</altitude>
			<heading>0</heading>
			<tilt>0</tilt>
			<range>1000</range>
			<altitudeMode>relativeToGround</altitudeMode>
		</LookAt>
		<styleUrl>#Sheet1Map04</styleUrl>
		<ExtendedData>
		</ExtendedData>
		<Point>
			<coordinates>0.62867597,51.391584,0</coordinates>
		</Point>
	</Placemark>
	<Placemark>
		<name>1O_EA</name>
		<Snippet maxLines="0"></Snippet>
		<description><![CDATA[<style type='text/css'>*{font-family:Verdana,Arial,Helvetica,Sans-Serif;}</style><table border='0' cellspacing='0' cellpadding='0'><tr><td colspan='2' style='vertical-align: top; padding-left: 10px; padding-right: 10px; white-space: nowrap;'><b>1O_EA</b></td></tr><tr><td colspan='2' style='vertical-align: top; padding-left: 10px; padding-right: 10px; max-width: 400px; white-space: nowrap;'>&nbsp;</td></tr><tr bgcolor='#ddffdd' ><td style='vertical-align: top; padding-left: 10px; white-space: nowrap;'><b>Latitude</b></td><td style='vertical-align: top; padding-left: 6px; padding-right: 10px; white-space: nowrap;'>51.387724</td></tr><tr><td style='vertical-align: top; padding-left: 10px; white-space: nowrap;'><b>Longitude</b></td><td style='vertical-align: top; padding-left: 6px; padding-right: 10px; white-space: nowrap;'>1.4960984</td></tr></table>]]></description>
		<LookAt>
			<longitude>1.4960984</longitude>
			<latitude>51.387724</latitude>
			<altitude>0</altitude>
			<heading>0</heading>
			<tilt>0</tilt>
			<range>1000</range>
			<altitudeMode>relativeToGround</altitudeMode>
		</LookAt>
		<styleUrl>#Sheet1Map04</styleUrl>
		<ExtendedData>
		</ExtendedData>
		<Point>
			<coordinates>1.4960984,51.387724,0</coordinates>
		</Point>
	</Placemark>
	<Placemark>
		<name>2O_EA</name>
		<Snippet maxLines="0"></Snippet>
		<description><![CDATA[<style type='text/css'>*{font-family:Verdana,Arial,Helvetica,Sans-Serif;}</style><table border='0' cellspacing='0' cellpadding='0'><tr><td colspan='2' style='vertical-align: top; padding-left: 10px; padding-right: 10px; white-space: nowrap;'><b>2O_EA</b></td></tr><tr><td colspan='2' style='vertical-align: top; padding-left: 10px; padding-right: 10px; max-width: 400px; white-space: nowrap;'>&nbsp;</td></tr><tr bgcolor='#ddffdd' ><td style='vertical-align: top; padding-left: 10px; white-space: nowrap;'><b>Latitude</b></td><td style='vertical-align: top; padding-left: 6px; padding-right: 10px; white-space: nowrap;'>51.393768</td></tr><tr><td style='vertical-align: top; padding-left: 10px; white-space: nowrap;'><b>Longitude</b></td><td style='vertical-align: top; padding-left: 6px; padding-right: 10px; white-space: nowrap;'>1.4255294</td></tr></table>]]></description>
		<LookAt>
			<longitude>1.4255294</longitude>
			<latitude>51.393768</latitude>
			<altitude>0</altitude>
			<heading>0</heading>
			<tilt>0</tilt>
			<range>1000</range>
			<altitudeMode>relativeToGround</altitudeMode>
		</LookAt>
		<styleUrl>#Sheet1Map04</styleUrl>
		<ExtendedData>
		</ExtendedData>
		<Point>
			<coordinates>1.4255294,51.393768,0</coordinates>
		</Point>
	</Placemark>
	<Placemark>
		<name>3O_EA</name>
		<Snippet maxLines="0"></Snippet>
		<description><![CDATA[<style type='text/css'>*{font-family:Verdana,Arial,Helvetica,Sans-Serif;}</style><table border='0' cellspacing='0' cellpadding='0'><tr><td colspan='2' style='vertical-align: top; padding-left: 10px; padding-right: 10px; white-space: nowrap;'><b>3O_EA</b></td></tr><tr><td colspan='2' style='vertical-align: top; padding-left: 10px; padding-right: 10px; max-width: 400px; white-space: nowrap;'>&nbsp;</td></tr><tr bgcolor='#ddffdd' ><td style='vertical-align: top; padding-left: 10px; white-space: nowrap;'><b>Latitude</b></td><td style='vertical-align: top; padding-left: 6px; padding-right: 10px; white-space: nowrap;'>51.385875</td></tr><tr><td style='vertical-align: top; padding-left: 10px; white-space: nowrap;'><b>Longitude</b></td><td style='vertical-align: top; padding-left: 6px; padding-right: 10px; white-space: nowrap;'>1.0569298</td></tr></table>]]></description>
		<LookAt>
			<longitude>1.0569298</longitude>
			<latitude>51.385875</latitude>
			<altitude>0</altitude>
			<heading>0</heading>
			<tilt>0</tilt>
			<range>1000</range>
			<altitudeMode>relativeToGround</altitudeMode>
		</LookAt>
		<styleUrl>#Sheet1Map04</styleUrl>
		<ExtendedData>
		</ExtendedData>
		<Point>
			<coordinates>1.0569298,51.385875,0</coordinates>
		</Point>
	</Placemark>
	<Placemark>
		<name>4O_EA</name>
		<Snippet maxLines="0"></Snippet>
		<description><![CDATA[<style type='text/css'>*{font-family:Verdana,Arial,Helvetica,Sans-Serif;}</style><table border='0' cellspacing='0' cellpadding='0'><tr><td colspan='2' style='vertical-align: top; padding-left: 10px; padding-right: 10px; white-space: nowrap;'><b>4O_EA</b></td></tr><tr><td colspan='2' style='vertical-align: top; padding-left: 10px; padding-right: 10px; max-width: 400px; white-space: nowrap;'>&nbsp;</td></tr><tr bgcolor='#ddffdd' ><td style='vertical-align: top; padding-left: 10px; white-space: nowrap;'><b>Latitude</b></td><td style='vertical-align: top; padding-left: 6px; padding-right: 10px; white-space: nowrap;'>51.386596</td></tr><tr><td style='vertical-align: top; padding-left: 10px; white-space: nowrap;'><b>Longitude</b></td><td style='vertical-align: top; padding-left: 6px; padding-right: 10px; white-space: nowrap;'>0.98079087</td></tr></table>]]></description>
		<LookAt>
			<longitude>0.98079087</longitude>
			<latitude>51.386596</latitude>
			<altitude>0</altitude>
			<heading>0</heading>
			<tilt>0</tilt>
			<range>1000</range>
			<altitudeMode>relativeToGround</altitudeMode>
		</LookAt>
		<styleUrl>#Sheet1Map04</styleUrl>
		<ExtendedData>
		</ExtendedData>
		<Point>
			<coordinates>0.98079087,51.386596,0</coordinates>
		</Point>
	</Placemark>
	<Placemark>
		<name>a_EA</name>
		<Snippet maxLines="0"></Snippet>
		<description><![CDATA[<style type='text/css'>*{font-family:Verdana,Arial,Helvetica,Sans-Serif;}</style><table border='0' cellspacing='0' cellpadding='0'><tr><td colspan='2' style='vertical-align: top; padding-left: 10px; padding-right: 10px; white-space: nowrap;'><b>a_EA</b></td></tr><tr><td colspan='2' style='vertical-align: top; padding-left: 10px; padding-right: 10px; max-width: 400px; white-space: nowrap;'>&nbsp;</td></tr><tr bgcolor='#ddffdd' ><td style='vertical-align: top; padding-left: 10px; white-space: nowrap;'><b>Latitude</b></td><td style='vertical-align: top; padding-left: 6px; padding-right: 10px; white-space: nowrap;'>51.040179</td></tr><tr><td style='vertical-align: top; padding-left: 10px; white-space: nowrap;'><b>Longitude</b></td><td style='vertical-align: top; padding-left: 6px; padding-right: 10px; white-space: nowrap;'>1.0460761</td></tr></table>]]></description>
		<LookAt>
			<longitude>1.0460761</longitude>
			<latitude>51.040179</latitude>
			<altitude>0</altitude>
			<heading>0</heading>
			<tilt>0</tilt>
			<range>1000</range>
			<altitudeMode>relativeToGround</altitudeMode>
		</LookAt>
		<styleUrl>#Sheet1Map04</styleUrl>
		<ExtendedData>
		</ExtendedData>
		<Point>
			<coordinates>1.0460761,51.040179,0</coordinates>
		</Point>
	</Placemark>
	<Placemark>
		<name>b_EA</name>
		<Snippet maxLines="0"></Snippet>
		<description><![CDATA[<style type='text/css'>*{font-family:Verdana,Arial,Helvetica,Sans-Serif;}</style><table border='0' cellspacing='0' cellpadding='0'><tr><td colspan='2' style='vertical-align: top; padding-left: 10px; padding-right: 10px; white-space: nowrap;'><b>b_EA</b></td></tr><tr><td colspan='2' style='vertical-align: top; padding-left: 10px; padding-right: 10px; max-width: 400px; white-space: nowrap;'>&nbsp;</td></tr><tr bgcolor='#ddffdd' ><td style='vertical-align: top; padding-left: 10px; white-space: nowrap;'><b>Latitude</b></td><td style='vertical-align: top; padding-left: 6px; padding-right: 10px; white-space: nowrap;'>51.043381</td></tr><tr><td style='vertical-align: top; padding-left: 10px; white-space: nowrap;'><b>Longitude</b></td><td style='vertical-align: top; padding-left: 6px; padding-right: 10px; white-space: nowrap;'>1.0587854</td></tr></table>]]></description>
		<LookAt>
			<longitude>1.0587854</longitude>
			<latitude>51.043381</latitude>
			<altitude>0</altitude>
			<heading>0</heading>
			<tilt>0</tilt>
			<range>1000</range>
			<altitudeMode>relativeToGround</altitudeMode>
		</LookAt>
		<styleUrl>#Sheet1Map04</styleUrl>
		<ExtendedData>
		</ExtendedData>
		<Point>
			<coordinates>1.0587854,51.043381,0</coordinates>
		</Point>
	</Placemark>
	<Placemark>
		<name>c_EA</name>
		<Snippet maxLines="0"></Snippet>
		<description><![CDATA[<style type='text/css'>*{font-family:Verdana,Arial,Helvetica,Sans-Serif;}</style><table border='0' cellspacing='0' cellpadding='0'><tr><td colspan='2' style='vertical-align: top; padding-left: 10px; padding-right: 10px; white-space: nowrap;'><b>c_EA</b></td></tr><tr><td colspan='2' style='vertical-align: top; padding-left: 10px; padding-right: 10px; max-width: 400px; white-space: nowrap;'>&nbsp;</td></tr><tr bgcolor='#ddffdd' ><td style='vertical-align: top; padding-left: 10px; white-space: nowrap;'><b>Latitude</b></td><td style='vertical-align: top; padding-left: 6px; padding-right: 10px; white-space: nowrap;'>51.046279</td></tr><tr><td style='vertical-align: top; padding-left: 10px; white-space: nowrap;'><b>Longitude</b></td><td style='vertical-align: top; padding-left: 6px; padding-right: 10px; white-space: nowrap;'>1.0717758</td></tr></table>]]></description>
		<LookAt>
			<longitude>1.0717758</longitude>
			<latitude>51.046279</latitude>
			<altitude>0</altitude>
			<heading>0</heading>
			<tilt>0</tilt>
			<range>1000</range>
			<altitudeMode>relativeToGround</altitudeMode>
		</LookAt>
		<styleUrl>#Sheet1Map04</styleUrl>
		<ExtendedData>
		</ExtendedData>
		<Point>
			<coordinates>1.0717758,51.04627900000001,0</coordinates>
		</Point>
	</Placemark>
	<Placemark>
		<name>d_EA</name>
		<Snippet maxLines="0"></Snippet>
		<description><![CDATA[<style type='text/css'>*{font-family:Verdana,Arial,Helvetica,Sans-Serif;}</style><table border='0' cellspacing='0' cellpadding='0'><tr><td colspan='2' style='vertical-align: top; padding-left: 10px; padding-right: 10px; white-space: nowrap;'><b>d_EA</b></td></tr><tr><td colspan='2' style='vertical-align: top; padding-left: 10px; padding-right: 10px; max-width: 400px; white-space: nowrap;'>&nbsp;</td></tr><tr bgcolor='#ddffdd' ><td style='vertical-align: top; padding-left: 10px; white-space: nowrap;'><b>Latitude</b></td><td style='vertical-align: top; padding-left: 6px; padding-right: 10px; white-space: nowrap;'>51.052878</td></tr><tr><td style='vertical-align: top; padding-left: 10px; white-space: nowrap;'><b>Longitude</b></td><td style='vertical-align: top; padding-left: 6px; padding-right: 10px; white-space: nowrap;'>1.0987717</td></tr></table>]]></description>
		<LookAt>
			<longitude>1.0987717</longitude>
			<latitude>51.052878</latitude>
			<altitude>0</altitude>
			<heading>0</heading>
			<tilt>0</tilt>
			<range>1000</range>
			<altitudeMode>relativeToGround</altitudeMode>
		</LookAt>
		<styleUrl>#Sheet1Map04</styleUrl>
		<ExtendedData>
		</ExtendedData>
		<Point>
			<coordinates>1.0987717,51.05287800000001,0</coordinates>
		</Point>
	</Placemark>
	<Placemark>
		<name>e_EA</name>
		<Snippet maxLines="0"></Snippet>
		<description><![CDATA[<style type='text/css'>*{font-family:Verdana,Arial,Helvetica,Sans-Serif;}</style><table border='0' cellspacing='0' cellpadding='0'><tr><td colspan='2' style='vertical-align: top; padding-left: 10px; padding-right: 10px; white-space: nowrap;'><b>e_EA</b></td></tr><tr><td colspan='2' style='vertical-align: top; padding-left: 10px; padding-right: 10px; max-width: 400px; white-space: nowrap;'>&nbsp;</td></tr><tr bgcolor='#ddffdd' ><td style='vertical-align: top; padding-left: 10px; white-space: nowrap;'><b>Latitude</b></td><td style='vertical-align: top; padding-left: 6px; padding-right: 10px; white-space: nowrap;'>51.055882</td></tr><tr><td style='vertical-align: top; padding-left: 10px; white-space: nowrap;'><b>Longitude</b></td><td style='vertical-align: top; padding-left: 6px; padding-right: 10px; white-space: nowrap;'>1.1119745</td></tr></table>]]></description>
		<LookAt>
			<longitude>1.1119745</longitude>
			<latitude>51.055882</latitude>
			<altitude>0</altitude>
			<heading>0</heading>
			<tilt>0</tilt>
			<range>1000</range>
			<altitudeMode>relativeToGround</altitudeMode>
		</LookAt>
		<styleUrl>#Sheet1Map04</styleUrl>
		<ExtendedData>
		</ExtendedData>
		<Point>
			<coordinates>1.1119745,51.055882,0</coordinates>
		</Point>
	</Placemark>
	<Placemark>
		<name>f_EA</name>
		<Snippet maxLines="0"></Snippet>
		<description><![CDATA[<style type='text/css'>*{font-family:Verdana,Arial,Helvetica,Sans-Serif;}</style><table border='0' cellspacing='0' cellpadding='0'><tr><td colspan='2' style='vertical-align: top; padding-left: 10px; padding-right: 10px; white-space: nowrap;'><b>f_EA</b></td></tr><tr><td colspan='2' style='vertical-align: top; padding-left: 10px; padding-right: 10px; max-width: 400px; white-space: nowrap;'>&nbsp;</td></tr><tr bgcolor='#ddffdd' ><td style='vertical-align: top; padding-left: 10px; white-space: nowrap;'><b>Latitude</b></td><td style='vertical-align: top; padding-left: 6px; padding-right: 10px; white-space: nowrap;'>51.059278</td></tr><tr><td style='vertical-align: top; padding-left: 10px; white-space: nowrap;'><b>Longitude</b></td><td style='vertical-align: top; padding-left: 6px; padding-right: 10px; white-space: nowrap;'>1.1252767</td></tr></table>]]></description>
		<LookAt>
			<longitude>1.1252767</longitude>
			<latitude>51.059278</latitude>
			<altitude>0</altitude>
			<heading>0</heading>
			<tilt>0</tilt>
			<range>1000</range>
			<altitudeMode>relativeToGround</altitudeMode>
		</LookAt>
		<styleUrl>#Sheet1Map04</styleUrl>
		<ExtendedData>
		</ExtendedData>
		<Point>
			<coordinates>1.1252767,51.059278,0</coordinates>
		</Point>
	</Placemark>
	<Placemark>
		<name>g_EA</name>
		<Snippet maxLines="0"></Snippet>
		<description><![CDATA[<style type='text/css'>*{font-family:Verdana,Arial,Helvetica,Sans-Serif;}</style><table border='0' cellspacing='0' cellpadding='0'><tr><td colspan='2' style='vertical-align: top; padding-left: 10px; padding-right: 10px; white-space: nowrap;'><b>g_EA</b></td></tr><tr><td colspan='2' style='vertical-align: top; padding-left: 10px; padding-right: 10px; max-width: 400px; white-space: nowrap;'>&nbsp;</td></tr><tr bgcolor='#ddffdd' ><td style='vertical-align: top; padding-left: 10px; white-space: nowrap;'><b>Latitude</b></td><td style='vertical-align: top; padding-left: 6px; padding-right: 10px; white-space: nowrap;'>51.031582</td></tr><tr><td style='vertical-align: top; padding-left: 10px; white-space: nowrap;'><b>Longitude</b></td><td style='vertical-align: top; padding-left: 6px; padding-right: 10px; white-space: nowrap;'>1.0504762</td></tr></table>]]></description>
		<LookAt>
			<longitude>1.0504762</longitude>
			<latitude>51.031582</latitude>
			<altitude>0</altitude>
			<heading>0</heading>
			<tilt>0</tilt>
			<range>1000</range>
			<altitudeMode>relativeToGround</altitudeMode>
		</LookAt>
		<styleUrl>#Sheet1Map04</styleUrl>
		<ExtendedData>
		</ExtendedData>
		<Point>
			<coordinates>1.0504762,51.03158199999999,0</coordinates>
		</Point>
	</Placemark>
	<Placemark>
		<name>h_EA</name>
		<Snippet maxLines="0"></Snippet>
		<description><![CDATA[<style type='text/css'>*{font-family:Verdana,Arial,Helvetica,Sans-Serif;}</style><table border='0' cellspacing='0' cellpadding='0'><tr><td colspan='2' style='vertical-align: top; padding-left: 10px; padding-right: 10px; white-space: nowrap;'><b>h_EA</b></td></tr><tr><td colspan='2' style='vertical-align: top; padding-left: 10px; padding-right: 10px; max-width: 400px; white-space: nowrap;'>&nbsp;</td></tr><tr bgcolor='#ddffdd' ><td style='vertical-align: top; padding-left: 10px; white-space: nowrap;'><b>Latitude</b></td><td style='vertical-align: top; padding-left: 6px; padding-right: 10px; white-space: nowrap;'>51.035582</td></tr><tr><td style='vertical-align: top; padding-left: 10px; white-space: nowrap;'><b>Longitude</b></td><td style='vertical-align: top; padding-left: 6px; padding-right: 10px; white-space: nowrap;'>1.0632788</td></tr></table>]]></description>
		<LookAt>
			<longitude>1.0632788</longitude>
			<latitude>51.035582</latitude>
			<altitude>0</altitude>
			<heading>0</heading>
			<tilt>0</tilt>
			<range>1000</range>
			<altitudeMode>relativeToGround</altitudeMode>
		</LookAt>
		<styleUrl>#Sheet1Map04</styleUrl>
		<ExtendedData>
		</ExtendedData>
		<Point>
			<coordinates>1.0632788,51.03558200000001,0</coordinates>
		</Point>
	</Placemark>
	<Placemark>
		<name>i_EA</name>
		<Snippet maxLines="0"></Snippet>
		<description><![CDATA[<style type='text/css'>*{font-family:Verdana,Arial,Helvetica,Sans-Serif;}</style><table border='0' cellspacing='0' cellpadding='0'><tr><td colspan='2' style='vertical-align: top; padding-left: 10px; padding-right: 10px; white-space: nowrap;'><b>i_EA</b></td></tr><tr><td colspan='2' style='vertical-align: top; padding-left: 10px; padding-right: 10px; max-width: 400px; white-space: nowrap;'>&nbsp;</td></tr><tr bgcolor='#ddffdd' ><td style='vertical-align: top; padding-left: 10px; white-space: nowrap;'><b>Latitude</b></td><td style='vertical-align: top; padding-left: 6px; padding-right: 10px; white-space: nowrap;'>51.038187</td></tr><tr><td style='vertical-align: top; padding-left: 10px; white-space: nowrap;'><b>Longitude</b></td><td style='vertical-align: top; padding-left: 6px; padding-right: 10px; white-space: nowrap;'>1.0767758</td></tr></table>]]></description>
		<LookAt>
			<longitude>1.0767758</longitude>
			<latitude>51.038187</latitude>
			<altitude>0</altitude>
			<heading>0</heading>
			<tilt>0</tilt>
			<range>1000</range>
			<altitudeMode>relativeToGround</altitudeMode>
		</LookAt>
		<styleUrl>#Sheet1Map04</styleUrl>
		<ExtendedData>
		</ExtendedData>
		<Point>
			<coordinates>1.0767758,51.038187,0</coordinates>
		</Point>
	</Placemark>
	<Placemark>
		<name>k_EA</name>
		<Snippet maxLines="0"></Snippet>
		<description><![CDATA[<style type='text/css'>*{font-family:Verdana,Arial,Helvetica,Sans-Serif;}</style><table border='0' cellspacing='0' cellpadding='0'><tr><td colspan='2' style='vertical-align: top; padding-left: 10px; padding-right: 10px; white-space: nowrap;'><b>k_EA</b></td></tr><tr><td colspan='2' style='vertical-align: top; padding-left: 10px; padding-right: 10px; max-width: 400px; white-space: nowrap;'>&nbsp;</td></tr><tr bgcolor='#ddffdd' ><td style='vertical-align: top; padding-left: 10px; white-space: nowrap;'><b>Latitude</b></td><td style='vertical-align: top; padding-left: 6px; padding-right: 10px; white-space: nowrap;'>51.044583</td></tr><tr><td style='vertical-align: top; padding-left: 10px; white-space: nowrap;'><b>Longitude</b></td><td style='vertical-align: top; padding-left: 6px; padding-right: 10px; white-space: nowrap;'>1.1035686</td></tr></table>]]></description>
		<LookAt>
			<longitude>1.1035686</longitude>
			<latitude>51.044583</latitude>
			<altitude>0</altitude>
			<heading>0</heading>
			<tilt>0</tilt>
			<range>1000</range>
			<altitudeMode>relativeToGround</altitudeMode>
		</LookAt>
		<styleUrl>#Sheet1Map04</styleUrl>
		<ExtendedData>
		</ExtendedData>
		<Point>
			<coordinates>1.1035686,51.044583,0</coordinates>
		</Point>
	</Placemark>
	<Placemark>
		<name>l_EA</name>
		<Snippet maxLines="0"></Snippet>
		<description><![CDATA[<style type='text/css'>*{font-family:Verdana,Arial,Helvetica,Sans-Serif;}</style><table border='0' cellspacing='0' cellpadding='0'><tr><td colspan='2' style='vertical-align: top; padding-left: 10px; padding-right: 10px; white-space: nowrap;'><b>l_EA</b></td></tr><tr><td colspan='2' style='vertical-align: top; padding-left: 10px; padding-right: 10px; max-width: 400px; white-space: nowrap;'>&nbsp;</td></tr><tr bgcolor='#ddffdd' ><td style='vertical-align: top; padding-left: 10px; white-space: nowrap;'><b>Latitude</b></td><td style='vertical-align: top; padding-left: 6px; padding-right: 10px; white-space: nowrap;'>51.047582</td></tr><tr><td style='vertical-align: top; padding-left: 10px; white-space: nowrap;'><b>Longitude</b></td><td style='vertical-align: top; padding-left: 6px; padding-right: 10px; white-space: nowrap;'>1.1169687</td></tr></table>]]></description>
		<LookAt>
			<longitude>1.1169687</longitude>
			<latitude>51.047582</latitude>
			<altitude>0</altitude>
			<heading>0</heading>
			<tilt>0</tilt>
			<range>1000</range>
			<altitudeMode>relativeToGround</altitudeMode>
		</LookAt>
		<styleUrl>#Sheet1Map04</styleUrl>
		<ExtendedData>
		</ExtendedData>
		<Point>
			<coordinates>1.1169687,51.047582,0</coordinates>
		</Point>
	</Placemark>
	<Placemark>
		<name>m_EA</name>
		<Snippet maxLines="0"></Snippet>
		<description><![CDATA[<style type='text/css'>*{font-family:Verdana,Arial,Helvetica,Sans-Serif;}</style><table border='0' cellspacing='0' cellpadding='0'><tr><td colspan='2' style='vertical-align: top; padding-left: 10px; padding-right: 10px; white-space: nowrap;'><b>m_EA</b></td></tr><tr><td colspan='2' style='vertical-align: top; padding-left: 10px; padding-right: 10px; max-width: 400px; white-space: nowrap;'>&nbsp;</td></tr><tr bgcolor='#ddffdd' ><td style='vertical-align: top; padding-left: 10px; white-space: nowrap;'><b>Latitude</b></td><td style='vertical-align: top; padding-left: 6px; padding-right: 10px; white-space: nowrap;'>51.05068</td></tr><tr><td style='vertical-align: top; padding-left: 10px; white-space: nowrap;'><b>Longitude</b></td><td style='vertical-align: top; padding-left: 6px; padding-right: 10px; white-space: nowrap;'>1.1302774</td></tr></table>]]></description>
		<LookAt>
			<longitude>1.1302774</longitude>
			<latitude>51.05068</latitude>
			<altitude>0</altitude>
			<heading>0</heading>
			<tilt>0</tilt>
			<range>1000</range>
			<altitudeMode>relativeToGround</altitudeMode>
		</LookAt>
		<styleUrl>#Sheet1Map04</styleUrl>
		<ExtendedData>
		</ExtendedData>
		<Point>
			<coordinates>1.1302774,51.05067999999999,0</coordinates>
		</Point>
	</Placemark>
	<Placemark>
		<name>n_EA</name>
		<Snippet maxLines="0"></Snippet>
		<description><![CDATA[<style type='text/css'>*{font-family:Verdana,Arial,Helvetica,Sans-Serif;}</style><table border='0' cellspacing='0' cellpadding='0'><tr><td colspan='2' style='vertical-align: top; padding-left: 10px; padding-right: 10px; white-space: nowrap;'><b>n_EA</b></td></tr><tr><td colspan='2' style='vertical-align: top; padding-left: 10px; padding-right: 10px; max-width: 400px; white-space: nowrap;'>&nbsp;</td></tr><tr bgcolor='#ddffdd' ><td style='vertical-align: top; padding-left: 10px; white-space: nowrap;'><b>Latitude</b></td><td style='vertical-align: top; padding-left: 6px; padding-right: 10px; white-space: nowrap;'>51.023583</td></tr><tr><td style='vertical-align: top; padding-left: 10px; white-space: nowrap;'><b>Longitude</b></td><td style='vertical-align: top; padding-left: 6px; padding-right: 10px; white-space: nowrap;'>1.0560835</td></tr></table>]]></description>
		<LookAt>
			<longitude>1.0560835</longitude>
			<latitude>51.023583</latitude>
			<altitude>0</altitude>
			<heading>0</heading>
			<tilt>0</tilt>
			<range>1000</range>
			<altitudeMode>relativeToGround</altitudeMode>
		</LookAt>
		<styleUrl>#Sheet1Map04</styleUrl>
		<ExtendedData>
		</ExtendedData>
		<Point>
			<coordinates>1.0560835,51.023583,0</coordinates>
		</Point>
	</Placemark>
	<Placemark>
		<name>o_EA</name>
		<Snippet maxLines="0"></Snippet>
		<description><![CDATA[<style type='text/css'>*{font-family:Verdana,Arial,Helvetica,Sans-Serif;}</style><table border='0' cellspacing='0' cellpadding='0'><tr><td colspan='2' style='vertical-align: top; padding-left: 10px; padding-right: 10px; white-space: nowrap;'><b>o_EA</b></td></tr><tr><td colspan='2' style='vertical-align: top; padding-left: 10px; padding-right: 10px; max-width: 400px; white-space: nowrap;'>&nbsp;</td></tr><tr bgcolor='#ddffdd' ><td style='vertical-align: top; padding-left: 10px; white-space: nowrap;'><b>Latitude</b></td><td style='vertical-align: top; padding-left: 6px; padding-right: 10px; white-space: nowrap;'>51.026582</td></tr><tr><td style='vertical-align: top; padding-left: 10px; white-space: nowrap;'><b>Longitude</b></td><td style='vertical-align: top; padding-left: 6px; padding-right: 10px; white-space: nowrap;'>1.0689751</td></tr></table>]]></description>
		<LookAt>
			<longitude>1.0689751</longitude>
			<latitude>51.026582</latitude>
			<altitude>0</altitude>
			<heading>0</heading>
			<tilt>0</tilt>
			<range>1000</range>
			<altitudeMode>relativeToGround</altitudeMode>
		</LookAt>
		<styleUrl>#Sheet1Map04</styleUrl>
		<ExtendedData>
		</ExtendedData>
		<Point>
			<coordinates>1.0689751,51.02658200000001,0</coordinates>
		</Point>
	</Placemark>
	<Placemark>
		<name>p_EA</name>
		<Snippet maxLines="0"></Snippet>
		<description><![CDATA[<style type='text/css'>*{font-family:Verdana,Arial,Helvetica,Sans-Serif;}</style><table border='0' cellspacing='0' cellpadding='0'><tr><td colspan='2' style='vertical-align: top; padding-left: 10px; padding-right: 10px; white-space: nowrap;'><b>p_EA</b></td></tr><tr><td colspan='2' style='vertical-align: top; padding-left: 10px; padding-right: 10px; max-width: 400px; white-space: nowrap;'>&nbsp;</td></tr><tr bgcolor='#ddffdd' ><td style='vertical-align: top; padding-left: 10px; white-space: nowrap;'><b>Latitude</b></td><td style='vertical-align: top; padding-left: 6px; padding-right: 10px; white-space: nowrap;'>51.029586</td></tr><tr><td style='vertical-align: top; padding-left: 10px; white-space: nowrap;'><b>Longitude</b></td><td style='vertical-align: top; padding-left: 6px; padding-right: 10px; white-space: nowrap;'>1.0839798</td></tr></table>]]></description>
		<LookAt>
			<longitude>1.0839798</longitude>
			<latitude>51.029586</latitude>
			<altitude>0</altitude>
			<heading>0</heading>
			<tilt>0</tilt>
			<range>1000</range>
			<altitudeMode>relativeToGround</altitudeMode>
		</LookAt>
		<styleUrl>#Sheet1Map04</styleUrl>
		<ExtendedData>
		</ExtendedData>
		<Point>
			<coordinates>1.0839798,51.029586,0</coordinates>
		</Point>
	</Placemark>
	<Placemark>
		<name>q_EA</name>
		<Snippet maxLines="0"></Snippet>
		<description><![CDATA[<style type='text/css'>*{font-family:Verdana,Arial,Helvetica,Sans-Serif;}</style><table border='0' cellspacing='0' cellpadding='0'><tr><td colspan='2' style='vertical-align: top; padding-left: 10px; padding-right: 10px; white-space: nowrap;'><b>q_EA</b></td></tr><tr><td colspan='2' style='vertical-align: top; padding-left: 10px; padding-right: 10px; max-width: 400px; white-space: nowrap;'>&nbsp;</td></tr><tr bgcolor='#ddffdd' ><td style='vertical-align: top; padding-left: 10px; white-space: nowrap;'><b>Latitude</b></td><td style='vertical-align: top; padding-left: 6px; padding-right: 10px; white-space: nowrap;'>51.032588</td></tr><tr><td style='vertical-align: top; padding-left: 10px; white-space: nowrap;'><b>Longitude</b></td><td style='vertical-align: top; padding-left: 6px; padding-right: 10px; white-space: nowrap;'>1.0952775</td></tr></table>]]></description>
		<LookAt>
			<longitude>1.0952775</longitude>
			<latitude>51.032588</latitude>
			<altitude>0</altitude>
			<heading>0</heading>
			<tilt>0</tilt>
			<range>1000</range>
			<altitudeMode>relativeToGround</altitudeMode>
		</LookAt>
		<styleUrl>#Sheet1Map04</styleUrl>
		<ExtendedData>
		</ExtendedData>
		<Point>
			<coordinates>1.0952775,51.032588,0</coordinates>
		</Point>
	</Placemark>
	<Placemark>
		<name>r_EA</name>
		<Snippet maxLines="0"></Snippet>
		<description><![CDATA[<style type='text/css'>*{font-family:Verdana,Arial,Helvetica,Sans-Serif;}</style><table border='0' cellspacing='0' cellpadding='0'><tr><td colspan='2' style='vertical-align: top; padding-left: 10px; padding-right: 10px; white-space: nowrap;'><b>r_EA</b></td></tr><tr><td colspan='2' style='vertical-align: top; padding-left: 10px; padding-right: 10px; max-width: 400px; white-space: nowrap;'>&nbsp;</td></tr><tr bgcolor='#ddffdd' ><td style='vertical-align: top; padding-left: 10px; white-space: nowrap;'><b>Latitude</b></td><td style='vertical-align: top; padding-left: 6px; padding-right: 10px; white-space: nowrap;'>51.035882</td></tr><tr><td style='vertical-align: top; padding-left: 10px; white-space: nowrap;'><b>Longitude</b></td><td style='vertical-align: top; padding-left: 6px; padding-right: 10px; white-space: nowrap;'>1.1087788</td></tr></table>]]></description>
		<LookAt>
			<longitude>1.1087788</longitude>
			<latitude>51.035882</latitude>
			<altitude>0</altitude>
			<heading>0</heading>
			<tilt>0</tilt>
			<range>1000</range>
			<altitudeMode>relativeToGround</altitudeMode>
		</LookAt>
		<styleUrl>#Sheet1Map04</styleUrl>
		<ExtendedData>
		</ExtendedData>
		<Point>
			<coordinates>1.1087788,51.035882,0</coordinates>
		</Point>
	</Placemark>
	<Placemark>
		<name>s_EA</name>
		<Snippet maxLines="0"></Snippet>
		<description><![CDATA[<style type='text/css'>*{font-family:Verdana,Arial,Helvetica,Sans-Serif;}</style><table border='0' cellspacing='0' cellpadding='0'><tr><td colspan='2' style='vertical-align: top; padding-left: 10px; padding-right: 10px; white-space: nowrap;'><b>s_EA</b></td></tr><tr><td colspan='2' style='vertical-align: top; padding-left: 10px; padding-right: 10px; max-width: 400px; white-space: nowrap;'>&nbsp;</td></tr><tr bgcolor='#ddffdd' ><td style='vertical-align: top; padding-left: 10px; white-space: nowrap;'><b>Latitude</b></td><td style='vertical-align: top; padding-left: 6px; padding-right: 10px; white-space: nowrap;'>51.039282</td></tr><tr><td style='vertical-align: top; padding-left: 10px; white-space: nowrap;'><b>Longitude</b></td><td style='vertical-align: top; padding-left: 6px; padding-right: 10px; white-space: nowrap;'>1.121576</td></tr></table>]]></description>
		<LookAt>
			<longitude>1.121576</longitude>
			<latitude>51.039282</latitude>
			<altitude>0</altitude>
			<heading>0</heading>
			<tilt>0</tilt>
			<range>1000</range>
			<altitudeMode>relativeToGround</altitudeMode>
		</LookAt>
		<styleUrl>#Sheet1Map04</styleUrl>
		<ExtendedData>
		</ExtendedData>
		<Point>
			<coordinates>1.121576,51.03928199999999,0</coordinates>
		</Point>
	</Placemark>
	<Placemark>
		<name>t_EA</name>
		<Snippet maxLines="0"></Snippet>
		<description><![CDATA[<style type='text/css'>*{font-family:Verdana,Arial,Helvetica,Sans-Serif;}</style><table border='0' cellspacing='0' cellpadding='0'><tr><td colspan='2' style='vertical-align: top; padding-left: 10px; padding-right: 10px; white-space: nowrap;'><b>t_EA</b></td></tr><tr><td colspan='2' style='vertical-align: top; padding-left: 10px; padding-right: 10px; max-width: 400px; white-space: nowrap;'>&nbsp;</td></tr><tr bgcolor='#ddffdd' ><td style='vertical-align: top; padding-left: 10px; white-space: nowrap;'><b>Latitude</b></td><td style='vertical-align: top; padding-left: 6px; padding-right: 10px; white-space: nowrap;'>51.042385</td></tr><tr><td style='vertical-align: top; padding-left: 10px; white-space: nowrap;'><b>Longitude</b></td><td style='vertical-align: top; padding-left: 6px; padding-right: 10px; white-space: nowrap;'>1.1346974</td></tr></table>]]></description>
		<LookAt>
			<longitude>1.1346974</longitude>
			<latitude>51.042385</latitude>
			<altitude>0</altitude>
			<heading>0</heading>
			<tilt>0</tilt>
			<range>1000</range>
			<altitudeMode>relativeToGround</altitudeMode>
		</LookAt>
		<styleUrl>#Sheet1Map04</styleUrl>
		<ExtendedData>
		</ExtendedData>
		<Point>
			<coordinates>1.1346974,51.042385,0</coordinates>
		</Point>
	</Placemark>
	<Placemark>
		<name>10W_EA</name>
		<Snippet maxLines="0"></Snippet>
		<description><![CDATA[<style type='text/css'>*{font-family:Verdana,Arial,Helvetica,Sans-Serif;}</style><table border='0' cellspacing='0' cellpadding='0'><tr><td colspan='2' style='vertical-align: top; padding-left: 10px; padding-right: 10px; white-space: nowrap;'><b>10W_EA</b></td></tr><tr><td colspan='2' style='vertical-align: top; padding-left: 10px; padding-right: 10px; max-width: 400px; white-space: nowrap;'>&nbsp;</td></tr><tr bgcolor='#ddffdd' ><td style='vertical-align: top; padding-left: 10px; white-space: nowrap;'><b>Latitude</b></td><td style='vertical-align: top; padding-left: 6px; padding-right: 10px; white-space: nowrap;'>51.415202</td></tr><tr><td style='vertical-align: top; padding-left: 10px; white-space: nowrap;'><b>Longitude</b></td><td style='vertical-align: top; padding-left: 6px; padding-right: 10px; white-space: nowrap;'>-2.8877483</td></tr></table>]]></description>
		<LookAt>
			<longitude>-2.8877483</longitude>
			<latitude>51.415202</latitude>
			<altitude>0</altitude>
			<heading>0</heading>
			<tilt>0</tilt>
			<range>1000</range>
			<altitudeMode>relativeToGround</altitudeMode>
		</LookAt>
		<styleUrl>#Sheet1Map03</styleUrl>
		<ExtendedData>
		</ExtendedData>
		<Point>
			<coordinates>-2.8877483,51.41520199999999,0</coordinates>
		</Point>
	</Placemark>
	<Placemark>
		<name>11W_EA</name>
		<Snippet maxLines="0"></Snippet>
		<description><![CDATA[<style type='text/css'>*{font-family:Verdana,Arial,Helvetica,Sans-Serif;}</style><table border='0' cellspacing='0' cellpadding='0'><tr><td colspan='2' style='vertical-align: top; padding-left: 10px; padding-right: 10px; white-space: nowrap;'><b>11W_EA</b></td></tr><tr><td colspan='2' style='vertical-align: top; padding-left: 10px; padding-right: 10px; max-width: 400px; white-space: nowrap;'>&nbsp;</td></tr><tr bgcolor='#ddffdd' ><td style='vertical-align: top; padding-left: 10px; white-space: nowrap;'><b>Latitude</b></td><td style='vertical-align: top; padding-left: 6px; padding-right: 10px; white-space: nowrap;'>51.322985</td></tr><tr><td style='vertical-align: top; padding-left: 10px; white-space: nowrap;'><b>Longitude</b></td><td style='vertical-align: top; padding-left: 6px; padding-right: 10px; white-space: nowrap;'>-2.997804</td></tr></table>]]></description>
		<LookAt>
			<longitude>-2.997804</longitude>
			<latitude>51.322985</latitude>
			<altitude>0</altitude>
			<heading>0</heading>
			<tilt>0</tilt>
			<range>1000</range>
			<altitudeMode>relativeToGround</altitudeMode>
		</LookAt>
		<styleUrl>#Sheet1Map03</styleUrl>
		<ExtendedData>
		</ExtendedData>
		<Point>
			<coordinates>-2.997804,51.322985,0</coordinates>
		</Point>
	</Placemark>
	<Placemark>
		<name>12W_EA</name>
		<Snippet maxLines="0"></Snippet>
		<description><![CDATA[<style type='text/css'>*{font-family:Verdana,Arial,Helvetica,Sans-Serif;}</style><table border='0' cellspacing='0' cellpadding='0'><tr><td colspan='2' style='vertical-align: top; padding-left: 10px; padding-right: 10px; white-space: nowrap;'><b>12W_EA</b></td></tr><tr><td colspan='2' style='vertical-align: top; padding-left: 10px; padding-right: 10px; max-width: 400px; white-space: nowrap;'>&nbsp;</td></tr><tr bgcolor='#ddffdd' ><td style='vertical-align: top; padding-left: 10px; white-space: nowrap;'><b>Latitude</b></td><td style='vertical-align: top; padding-left: 6px; padding-right: 10px; white-space: nowrap;'>51.234718</td></tr><tr><td style='vertical-align: top; padding-left: 10px; white-space: nowrap;'><b>Longitude</b></td><td style='vertical-align: top; padding-left: 6px; padding-right: 10px; white-space: nowrap;'>-3.0031694</td></tr></table>]]></description>
		<LookAt>
			<longitude>-3.0031694</longitude>
			<latitude>51.234718</latitude>
			<altitude>0</altitude>
			<heading>0</heading>
			<tilt>0</tilt>
			<range>1000</range>
			<altitudeMode>relativeToGround</altitudeMode>
		</LookAt>
		<styleUrl>#Sheet1Map03</styleUrl>
		<ExtendedData>
		</ExtendedData>
		<Point>
			<coordinates>-3.0031694,51.234718,0</coordinates>
		</Point>
	</Placemark>
	<Placemark>
		<name>13W_EA</name>
		<Snippet maxLines="0"></Snippet>
		<description><![CDATA[<style type='text/css'>*{font-family:Verdana,Arial,Helvetica,Sans-Serif;}</style><table border='0' cellspacing='0' cellpadding='0'><tr><td colspan='2' style='vertical-align: top; padding-left: 10px; padding-right: 10px; white-space: nowrap;'><b>13W_EA</b></td></tr><tr><td colspan='2' style='vertical-align: top; padding-left: 10px; padding-right: 10px; max-width: 400px; white-space: nowrap;'>&nbsp;</td></tr><tr bgcolor='#ddffdd' ><td style='vertical-align: top; padding-left: 10px; white-space: nowrap;'><b>Latitude</b></td><td style='vertical-align: top; padding-left: 6px; padding-right: 10px; white-space: nowrap;'>51.205154</td></tr><tr><td style='vertical-align: top; padding-left: 10px; white-space: nowrap;'><b>Longitude</b></td><td style='vertical-align: top; padding-left: 6px; padding-right: 10px; white-space: nowrap;'>-3.0205487</td></tr></table>]]></description>
		<LookAt>
			<longitude>-3.0205487</longitude>
			<latitude>51.205154</latitude>
			<altitude>0</altitude>
			<heading>0</heading>
			<tilt>0</tilt>
			<range>1000</range>
			<altitudeMode>relativeToGround</altitudeMode>
		</LookAt>
		<styleUrl>#Sheet1Map03</styleUrl>
		<ExtendedData>
		</ExtendedData>
		<Point>
			<coordinates>-3.0205487,51.20515400000001,0</coordinates>
		</Point>
	</Placemark>
	<Placemark>
		<name>14W_EA</name>
		<Snippet maxLines="0"></Snippet>
		<description><![CDATA[<style type='text/css'>*{font-family:Verdana,Arial,Helvetica,Sans-Serif;}</style><table border='0' cellspacing='0' cellpadding='0'><tr><td colspan='2' style='vertical-align: top; padding-left: 10px; padding-right: 10px; white-space: nowrap;'><b>14W_EA</b></td></tr><tr><td colspan='2' style='vertical-align: top; padding-left: 10px; padding-right: 10px; max-width: 400px; white-space: nowrap;'>&nbsp;</td></tr><tr bgcolor='#ddffdd' ><td style='vertical-align: top; padding-left: 10px; white-space: nowrap;'><b>Latitude</b></td><td style='vertical-align: top; padding-left: 6px; padding-right: 10px; white-space: nowrap;'>51.1445</td></tr><tr><td style='vertical-align: top; padding-left: 10px; white-space: nowrap;'><b>Longitude</b></td><td style='vertical-align: top; padding-left: 6px; padding-right: 10px; white-space: nowrap;'>-2.9976952</td></tr></table>]]></description>
		<LookAt>
			<longitude>-2.9976952</longitude>
			<latitude>51.1445</latitude>
			<altitude>0</altitude>
			<heading>0</heading>
			<tilt>0</tilt>
			<range>1000</range>
			<altitudeMode>relativeToGround</altitudeMode>
		</LookAt>
		<styleUrl>#Sheet1Map03</styleUrl>
		<ExtendedData>
		</ExtendedData>
		<Point>
			<coordinates>-2.9976952,51.14449999999999,0</coordinates>
		</Point>
	</Placemark>
	<Placemark>
		<name>15W_EA</name>
		<Snippet maxLines="0"></Snippet>
		<description><![CDATA[<style type='text/css'>*{font-family:Verdana,Arial,Helvetica,Sans-Serif;}</style><table border='0' cellspacing='0' cellpadding='0'><tr><td colspan='2' style='vertical-align: top; padding-left: 10px; padding-right: 10px; white-space: nowrap;'><b>15W_EA</b></td></tr><tr><td colspan='2' style='vertical-align: top; padding-left: 10px; padding-right: 10px; max-width: 400px; white-space: nowrap;'>&nbsp;</td></tr><tr bgcolor='#ddffdd' ><td style='vertical-align: top; padding-left: 10px; white-space: nowrap;'><b>Latitude</b></td><td style='vertical-align: top; padding-left: 6px; padding-right: 10px; white-space: nowrap;'>51.142983</td></tr><tr><td style='vertical-align: top; padding-left: 10px; white-space: nowrap;'><b>Longitude</b></td><td style='vertical-align: top; padding-left: 6px; padding-right: 10px; white-space: nowrap;'>-2.9921302</td></tr></table>]]></description>
		<LookAt>
			<longitude>-2.9921302</longitude>
			<latitude>51.142983</latitude>
			<altitude>0</altitude>
			<heading>0</heading>
			<tilt>0</tilt>
			<range>1000</range>
			<altitudeMode>relativeToGround</altitudeMode>
		</LookAt>
		<styleUrl>#Sheet1Map03</styleUrl>
		<ExtendedData>
		</ExtendedData>
		<Point>
			<coordinates>-2.9921302,51.142983,0</coordinates>
		</Point>
	</Placemark>
	<Placemark>
		<name>16W_EA</name>
		<Snippet maxLines="0"></Snippet>
		<description><![CDATA[<style type='text/css'>*{font-family:Verdana,Arial,Helvetica,Sans-Serif;}</style><table border='0' cellspacing='0' cellpadding='0'><tr><td colspan='2' style='vertical-align: top; padding-left: 10px; padding-right: 10px; white-space: nowrap;'><b>16W_EA</b></td></tr><tr><td colspan='2' style='vertical-align: top; padding-left: 10px; padding-right: 10px; max-width: 400px; white-space: nowrap;'>&nbsp;</td></tr><tr bgcolor='#ddffdd' ><td style='vertical-align: top; padding-left: 10px; white-space: nowrap;'><b>Latitude</b></td><td style='vertical-align: top; padding-left: 6px; padding-right: 10px; white-space: nowrap;'>51.223854</td></tr><tr><td style='vertical-align: top; padding-left: 10px; white-space: nowrap;'><b>Longitude</b></td><td style='vertical-align: top; padding-left: 6px; padding-right: 10px; white-space: nowrap;'>-3.2498594</td></tr></table>]]></description>
		<LookAt>
			<longitude>-3.2498594</longitude>
			<latitude>51.223854</latitude>
			<altitude>0</altitude>
			<heading>0</heading>
			<tilt>0</tilt>
			<range>1000</range>
			<altitudeMode>relativeToGround</altitudeMode>
		</LookAt>
		<styleUrl>#Sheet1Map03</styleUrl>
		<ExtendedData>
		</ExtendedData>
		<Point>
			<coordinates>-3.2498594,51.22385400000001,0</coordinates>
		</Point>
	</Placemark>
	<Placemark>
		<name>17W_EA</name>
		<Snippet maxLines="0"></Snippet>
		<description><![CDATA[<style type='text/css'>*{font-family:Verdana,Arial,Helvetica,Sans-Serif;}</style><table border='0' cellspacing='0' cellpadding='0'><tr><td colspan='2' style='vertical-align: top; padding-left: 10px; padding-right: 10px; white-space: nowrap;'><b>17W_EA</b></td></tr><tr><td colspan='2' style='vertical-align: top; padding-left: 10px; padding-right: 10px; max-width: 400px; white-space: nowrap;'>&nbsp;</td></tr><tr bgcolor='#ddffdd' ><td style='vertical-align: top; padding-left: 10px; white-space: nowrap;'><b>Latitude</b></td><td style='vertical-align: top; padding-left: 6px; padding-right: 10px; white-space: nowrap;'>51.242052</td></tr><tr><td style='vertical-align: top; padding-left: 10px; white-space: nowrap;'><b>Longitude</b></td><td style='vertical-align: top; padding-left: 6px; padding-right: 10px; white-space: nowrap;'>-3.2906953</td></tr></table>]]></description>
		<LookAt>
			<longitude>-3.2906953</longitude>
			<latitude>51.242052</latitude>
			<altitude>0</altitude>
			<heading>0</heading>
			<tilt>0</tilt>
			<range>1000</range>
			<altitudeMode>relativeToGround</altitudeMode>
		</LookAt>
		<styleUrl>#Sheet1Map03</styleUrl>
		<ExtendedData>
		</ExtendedData>
		<Point>
			<coordinates>-3.2906953,51.242052,0</coordinates>
		</Point>
	</Placemark>
	<Placemark>
		<name>18W_EA</name>
		<Snippet maxLines="0"></Snippet>
		<description><![CDATA[<style type='text/css'>*{font-family:Verdana,Arial,Helvetica,Sans-Serif;}</style><table border='0' cellspacing='0' cellpadding='0'><tr><td colspan='2' style='vertical-align: top; padding-left: 10px; padding-right: 10px; white-space: nowrap;'><b>18W_EA</b></td></tr><tr><td colspan='2' style='vertical-align: top; padding-left: 10px; padding-right: 10px; max-width: 400px; white-space: nowrap;'>&nbsp;</td></tr><tr bgcolor='#ddffdd' ><td style='vertical-align: top; padding-left: 10px; white-space: nowrap;'><b>Latitude</b></td><td style='vertical-align: top; padding-left: 6px; padding-right: 10px; white-space: nowrap;'>51.213329</td></tr><tr><td style='vertical-align: top; padding-left: 10px; white-space: nowrap;'><b>Longitude</b></td><td style='vertical-align: top; padding-left: 6px; padding-right: 10px; white-space: nowrap;'>-3.4402244</td></tr></table>]]></description>
		<LookAt>
			<longitude>-3.4402244</longitude>
			<latitude>51.213329</latitude>
			<altitude>0</altitude>
			<heading>0</heading>
			<tilt>0</tilt>
			<range>1000</range>
			<altitudeMode>relativeToGround</altitudeMode>
		</LookAt>
		<styleUrl>#Sheet1Map03</styleUrl>
		<ExtendedData>
		</ExtendedData>
		<Point>
			<coordinates>-3.4402244,51.213329,0</coordinates>
		</Point>
	</Placemark>
	<Placemark>
		<name>1W_EA</name>
		<Snippet maxLines="0"></Snippet>
		<description><![CDATA[<style type='text/css'>*{font-family:Verdana,Arial,Helvetica,Sans-Serif;}</style><table border='0' cellspacing='0' cellpadding='0'><tr><td colspan='2' style='vertical-align: top; padding-left: 10px; padding-right: 10px; white-space: nowrap;'><b>1W_EA</b></td></tr><tr><td colspan='2' style='vertical-align: top; padding-left: 10px; padding-right: 10px; max-width: 400px; white-space: nowrap;'>&nbsp;</td></tr><tr bgcolor='#ddffdd' ><td style='vertical-align: top; padding-left: 10px; white-space: nowrap;'><b>Latitude</b></td><td style='vertical-align: top; padding-left: 6px; padding-right: 10px; white-space: nowrap;'>51.553741</td></tr><tr><td style='vertical-align: top; padding-left: 10px; white-space: nowrap;'><b>Longitude</b></td><td style='vertical-align: top; padding-left: 6px; padding-right: 10px; white-space: nowrap;'>-2.6922654</td></tr></table>]]></description>
		<LookAt>
			<longitude>-2.6922654</longitude>
			<latitude>51.553741</latitude>
			<altitude>0</altitude>
			<heading>0</heading>
			<tilt>0</tilt>
			<range>1000</range>
			<altitudeMode>relativeToGround</altitudeMode>
		</LookAt>
		<styleUrl>#Sheet1Map03</styleUrl>
		<ExtendedData>
		</ExtendedData>
		<Point>
			<coordinates>-2.6922654,51.553741,0</coordinates>
		</Point>
	</Placemark>
	<Placemark>
		<name>2W_EA</name>
		<Snippet maxLines="0"></Snippet>
		<description><![CDATA[<style type='text/css'>*{font-family:Verdana,Arial,Helvetica,Sans-Serif;}</style><table border='0' cellspacing='0' cellpadding='0'><tr><td colspan='2' style='vertical-align: top; padding-left: 10px; padding-right: 10px; white-space: nowrap;'><b>2W_EA</b></td></tr><tr><td colspan='2' style='vertical-align: top; padding-left: 10px; padding-right: 10px; max-width: 400px; white-space: nowrap;'>&nbsp;</td></tr><tr bgcolor='#ddffdd' ><td style='vertical-align: top; padding-left: 10px; white-space: nowrap;'><b>Latitude</b></td><td style='vertical-align: top; padding-left: 6px; padding-right: 10px; white-space: nowrap;'>51.536451</td></tr><tr><td style='vertical-align: top; padding-left: 10px; white-space: nowrap;'><b>Longitude</b></td><td style='vertical-align: top; padding-left: 6px; padding-right: 10px; white-space: nowrap;'>-2.6830207</td></tr></table>]]></description>
		<LookAt>
			<longitude>-2.6830207</longitude>
			<latitude>51.536451</latitude>
			<altitude>0</altitude>
			<heading>0</heading>
			<tilt>0</tilt>
			<range>1000</range>
			<altitudeMode>relativeToGround</altitudeMode>
		</LookAt>
		<styleUrl>#Sheet1Map03</styleUrl>
		<ExtendedData>
		</ExtendedData>
		<Point>
			<coordinates>-2.6830207,51.536451,0</coordinates>
		</Point>
	</Placemark>
	<Placemark>
		<name>3W_EA</name>
		<Snippet maxLines="0"></Snippet>
		<description><![CDATA[<style type='text/css'>*{font-family:Verdana,Arial,Helvetica,Sans-Serif;}</style><table border='0' cellspacing='0' cellpadding='0'><tr><td colspan='2' style='vertical-align: top; padding-left: 10px; padding-right: 10px; white-space: nowrap;'><b>3W_EA</b></td></tr><tr><td colspan='2' style='vertical-align: top; padding-left: 10px; padding-right: 10px; max-width: 400px; white-space: nowrap;'>&nbsp;</td></tr><tr bgcolor='#ddffdd' ><td style='vertical-align: top; padding-left: 10px; white-space: nowrap;'><b>Latitude</b></td><td style='vertical-align: top; padding-left: 6px; padding-right: 10px; white-space: nowrap;'>51.524907</td></tr><tr><td style='vertical-align: top; padding-left: 10px; white-space: nowrap;'><b>Longitude</b></td><td style='vertical-align: top; padding-left: 6px; padding-right: 10px; white-space: nowrap;'>-2.7026386</td></tr></table>]]></description>
		<LookAt>
			<longitude>-2.7026386</longitude>
			<latitude>51.524907</latitude>
			<altitude>0</altitude>
			<heading>0</heading>
			<tilt>0</tilt>
			<range>1000</range>
			<altitudeMode>relativeToGround</altitudeMode>
		</LookAt>
		<styleUrl>#Sheet1Map03</styleUrl>
		<ExtendedData>
		</ExtendedData>
		<Point>
			<coordinates>-2.7026386,51.524907,0</coordinates>
		</Point>
	</Placemark>
	<Placemark>
		<name>4W_EA</name>
		<Snippet maxLines="0"></Snippet>
		<description><![CDATA[<style type='text/css'>*{font-family:Verdana,Arial,Helvetica,Sans-Serif;}</style><table border='0' cellspacing='0' cellpadding='0'><tr><td colspan='2' style='vertical-align: top; padding-left: 10px; padding-right: 10px; white-space: nowrap;'><b>4W_EA</b></td></tr><tr><td colspan='2' style='vertical-align: top; padding-left: 10px; padding-right: 10px; max-width: 400px; white-space: nowrap;'>&nbsp;</td></tr><tr bgcolor='#ddffdd' ><td style='vertical-align: top; padding-left: 10px; white-space: nowrap;'><b>Latitude</b></td><td style='vertical-align: top; padding-left: 6px; padding-right: 10px; white-space: nowrap;'>51.523335</td></tr><tr><td style='vertical-align: top; padding-left: 10px; white-space: nowrap;'><b>Longitude</b></td><td style='vertical-align: top; padding-left: 6px; padding-right: 10px; white-space: nowrap;'>-2.6947878</td></tr></table>]]></description>
		<LookAt>
			<longitude>-2.6947878</longitude>
			<latitude>51.523335</latitude>
			<altitude>0</altitude>
			<heading>0</heading>
			<tilt>0</tilt>
			<range>1000</range>
			<altitudeMode>relativeToGround</altitudeMode>
		</LookAt>
		<styleUrl>#Sheet1Map03</styleUrl>
		<ExtendedData>
		</ExtendedData>
		<Point>
			<coordinates>-2.6947878,51.52333500000001,0</coordinates>
		</Point>
	</Placemark>
	<Placemark>
		<name>5W_EA</name>
		<Snippet maxLines="0"></Snippet>
		<description><![CDATA[<style type='text/css'>*{font-family:Verdana,Arial,Helvetica,Sans-Serif;}</style><table border='0' cellspacing='0' cellpadding='0'><tr><td colspan='2' style='vertical-align: top; padding-left: 10px; padding-right: 10px; white-space: nowrap;'><b>5W_EA</b></td></tr><tr><td colspan='2' style='vertical-align: top; padding-left: 10px; padding-right: 10px; max-width: 400px; white-space: nowrap;'>&nbsp;</td></tr><tr bgcolor='#ddffdd' ><td style='vertical-align: top; padding-left: 10px; white-space: nowrap;'><b>Latitude</b></td><td style='vertical-align: top; padding-left: 6px; padding-right: 10px; white-space: nowrap;'>51.519032</td></tr><tr><td style='vertical-align: top; padding-left: 10px; white-space: nowrap;'><b>Longitude</b></td><td style='vertical-align: top; padding-left: 6px; padding-right: 10px; white-space: nowrap;'>-2.7075925</td></tr></table>]]></description>
		<LookAt>
			<longitude>-2.7075925</longitude>
			<latitude>51.519032</latitude>
			<altitude>0</altitude>
			<heading>0</heading>
			<tilt>0</tilt>
			<range>1000</range>
			<altitudeMode>relativeToGround</altitudeMode>
		</LookAt>
		<styleUrl>#Sheet1Map03</styleUrl>
		<ExtendedData>
		</ExtendedData>
		<Point>
			<coordinates>-2.7075925,51.519032,0</coordinates>
		</Point>
	</Placemark>
	<Placemark>
		<name>6W_EA</name>
		<Snippet maxLines="0"></Snippet>
		<description><![CDATA[<style type='text/css'>*{font-family:Verdana,Arial,Helvetica,Sans-Serif;}</style><table border='0' cellspacing='0' cellpadding='0'><tr><td colspan='2' style='vertical-align: top; padding-left: 10px; padding-right: 10px; white-space: nowrap;'><b>6W_EA</b></td></tr><tr><td colspan='2' style='vertical-align: top; padding-left: 10px; padding-right: 10px; max-width: 400px; white-space: nowrap;'>&nbsp;</td></tr><tr bgcolor='#ddffdd' ><td style='vertical-align: top; padding-left: 10px; white-space: nowrap;'><b>Latitude</b></td><td style='vertical-align: top; padding-left: 6px; padding-right: 10px; white-space: nowrap;'>51.516023</td></tr><tr><td style='vertical-align: top; padding-left: 10px; white-space: nowrap;'><b>Longitude</b></td><td style='vertical-align: top; padding-left: 6px; padding-right: 10px; white-space: nowrap;'>-2.7040439</td></tr></table>]]></description>
		<LookAt>
			<longitude>-2.7040439</longitude>
			<latitude>51.516023</latitude>
			<altitude>0</altitude>
			<heading>0</heading>
			<tilt>0</tilt>
			<range>1000</range>
			<altitudeMode>relativeToGround</altitudeMode>
		</LookAt>
		<styleUrl>#Sheet1Map03</styleUrl>
		<ExtendedData>
		</ExtendedData>
		<Point>
			<coordinates>-2.7040439,51.516023,0</coordinates>
		</Point>
	</Placemark>
	<Placemark>
		<name>7W_EA</name>
		<Snippet maxLines="0"></Snippet>
		<description><![CDATA[<style type='text/css'>*{font-family:Verdana,Arial,Helvetica,Sans-Serif;}</style><table border='0' cellspacing='0' cellpadding='0'><tr><td colspan='2' style='vertical-align: top; padding-left: 10px; padding-right: 10px; white-space: nowrap;'><b>7W_EA</b></td></tr><tr><td colspan='2' style='vertical-align: top; padding-left: 10px; padding-right: 10px; max-width: 400px; white-space: nowrap;'>&nbsp;</td></tr><tr bgcolor='#ddffdd' ><td style='vertical-align: top; padding-left: 10px; white-space: nowrap;'><b>Latitude</b></td><td style='vertical-align: top; padding-left: 6px; padding-right: 10px; white-space: nowrap;'>51.480992</td></tr><tr><td style='vertical-align: top; padding-left: 10px; white-space: nowrap;'><b>Longitude</b></td><td style='vertical-align: top; padding-left: 6px; padding-right: 10px; white-space: nowrap;'>-2.6782027</td></tr></table>]]></description>
		<LookAt>
			<longitude>-2.6782027</longitude>
			<latitude>51.480992</latitude>
			<altitude>0</altitude>
			<heading>0</heading>
			<tilt>0</tilt>
			<range>1000</range>
			<altitudeMode>relativeToGround</altitudeMode>
		</LookAt>
		<styleUrl>#Sheet1Map03</styleUrl>
		<ExtendedData>
		</ExtendedData>
		<Point>
			<coordinates>-2.6782027,51.480992,0</coordinates>
		</Point>
	</Placemark>
	<Placemark>
		<name>8W_EA</name>
		<Snippet maxLines="0"></Snippet>
		<description><![CDATA[<style type='text/css'>*{font-family:Verdana,Arial,Helvetica,Sans-Serif;}</style><table border='0' cellspacing='0' cellpadding='0'><tr><td colspan='2' style='vertical-align: top; padding-left: 10px; padding-right: 10px; white-space: nowrap;'><b>8W_EA</b></td></tr><tr><td colspan='2' style='vertical-align: top; padding-left: 10px; padding-right: 10px; max-width: 400px; white-space: nowrap;'>&nbsp;</td></tr><tr bgcolor='#ddffdd' ><td style='vertical-align: top; padding-left: 10px; white-space: nowrap;'><b>Latitude</b></td><td style='vertical-align: top; padding-left: 6px; padding-right: 10px; white-space: nowrap;'>51.499488</td></tr><tr><td style='vertical-align: top; padding-left: 10px; white-space: nowrap;'><b>Longitude</b></td><td style='vertical-align: top; padding-left: 6px; padding-right: 10px; white-space: nowrap;'>-2.7418647</td></tr></table>]]></description>
		<LookAt>
			<longitude>-2.7418647</longitude>
			<latitude>51.499488</latitude>
			<altitude>0</altitude>
			<heading>0</heading>
			<tilt>0</tilt>
			<range>1000</range>
			<altitudeMode>relativeToGround</altitudeMode>
		</LookAt>
		<styleUrl>#Sheet1Map03</styleUrl>
		<ExtendedData>
		</ExtendedData>
		<Point>
			<coordinates>-2.7418647,51.499488,0</coordinates>
		</Point>
	</Placemark>
	<Placemark>
		<name>9W_EA</name>
		<Snippet maxLines="0"></Snippet>
		<description><![CDATA[<style type='text/css'>*{font-family:Verdana,Arial,Helvetica,Sans-Serif;}</style><table border='0' cellspacing='0' cellpadding='0'><tr><td colspan='2' style='vertical-align: top; padding-left: 10px; padding-right: 10px; white-space: nowrap;'><b>9W_EA</b></td></tr><tr><td colspan='2' style='vertical-align: top; padding-left: 10px; padding-right: 10px; max-width: 400px; white-space: nowrap;'>&nbsp;</td></tr><tr bgcolor='#ddffdd' ><td style='vertical-align: top; padding-left: 10px; white-space: nowrap;'><b>Latitude</b></td><td style='vertical-align: top; padding-left: 6px; padding-right: 10px; white-space: nowrap;'>51.415722</td></tr><tr><td style='vertical-align: top; padding-left: 10px; white-space: nowrap;'><b>Longitude</b></td><td style='vertical-align: top; padding-left: 6px; padding-right: 10px; white-space: nowrap;'>-2.8914972</td></tr></table>]]></description>
		<LookAt>
			<longitude>-2.8914972</longitude>
			<latitude>51.415722</latitude>
			<altitude>0</altitude>
			<heading>0</heading>
			<tilt>0</tilt>
			<range>1000</range>
			<altitudeMode>relativeToGround</altitudeMode>
		</LookAt>
		<styleUrl>#Sheet1Map03</styleUrl>
		<ExtendedData>
		</ExtendedData>
		<Point>
			<coordinates>-2.8914972,51.415722,0</coordinates>
		</Point>
	</Placemark>
	<Placemark>
		<name>19W_EA</name>
		<Snippet maxLines="0"></Snippet>
		<description><![CDATA[<style type='text/css'>*{font-family:Verdana,Arial,Helvetica,Sans-Serif;}</style><table border='0' cellspacing='0' cellpadding='0'><tr><td colspan='2' style='vertical-align: top; padding-left: 10px; padding-right: 10px; white-space: nowrap;'><b>19W_EA</b></td></tr><tr><td colspan='2' style='vertical-align: top; padding-left: 10px; padding-right: 10px; max-width: 400px; white-space: nowrap;'>&nbsp;</td></tr><tr bgcolor='#ddffdd' ><td style='vertical-align: top; padding-left: 10px; white-space: nowrap;'><b>Latitude</b></td><td style='vertical-align: top; padding-left: 6px; padding-right: 10px; white-space: nowrap;'>51.093296</td></tr><tr><td style='vertical-align: top; padding-left: 10px; white-space: nowrap;'><b>Longitude</b></td><td style='vertical-align: top; padding-left: 6px; padding-right: 10px; white-space: nowrap;'>-4.1673893</td></tr></table>]]></description>
		<LookAt>
			<longitude>-4.1673893</longitude>
			<latitude>51.093296</latitude>
			<altitude>0</altitude>
			<heading>0</heading>
			<tilt>0</tilt>
			<range>1000</range>
			<altitudeMode>relativeToGround</altitudeMode>
		</LookAt>
		<styleUrl>#Sheet1Map03</styleUrl>
		<ExtendedData>
		</ExtendedData>
		<Point>
			<coordinates>-4.1673893,51.093296,0</coordinates>
		</Point>
	</Placemark>
	<Placemark>
		<name>20W_EA</name>
		<Snippet maxLines="0"></Snippet>
		<description><![CDATA[<style type='text/css'>*{font-family:Verdana,Arial,Helvetica,Sans-Serif;}</style><table border='0' cellspacing='0' cellpadding='0'><tr><td colspan='2' style='vertical-align: top; padding-left: 10px; padding-right: 10px; white-space: nowrap;'><b>20W_EA</b></td></tr><tr><td colspan='2' style='vertical-align: top; padding-left: 10px; padding-right: 10px; max-width: 400px; white-space: nowrap;'>&nbsp;</td></tr><tr bgcolor='#ddffdd' ><td style='vertical-align: top; padding-left: 10px; white-space: nowrap;'><b>Latitude</b></td><td style='vertical-align: top; padding-left: 6px; padding-right: 10px; white-space: nowrap;'>51.10009</td></tr><tr><td style='vertical-align: top; padding-left: 10px; white-space: nowrap;'><b>Longitude</b></td><td style='vertical-align: top; padding-left: 6px; padding-right: 10px; white-space: nowrap;'>-4.1647076</td></tr></table>]]></description>
		<LookAt>
			<longitude>-4.1647076</longitude>
			<latitude>51.10009</latitude>
			<altitude>0</altitude>
			<heading>0</heading>
			<tilt>0</tilt>
			<range>1000</range>
			<altitudeMode>relativeToGround</altitudeMode>
		</LookAt>
		<styleUrl>#Sheet1Map03</styleUrl>
		<ExtendedData>
		</ExtendedData>
		<Point>
			<coordinates>-4.1647076,51.10008999999999,0</coordinates>
		</Point>
	</Placemark>
	<Placemark>
		<name>21W_EA</name>
		<Snippet maxLines="0"></Snippet>
		<description><![CDATA[<style type='text/css'>*{font-family:Verdana,Arial,Helvetica,Sans-Serif;}</style><table border='0' cellspacing='0' cellpadding='0'><tr><td colspan='2' style='vertical-align: top; padding-left: 10px; padding-right: 10px; white-space: nowrap;'><b>21W_EA</b></td></tr><tr><td colspan='2' style='vertical-align: top; padding-left: 10px; padding-right: 10px; max-width: 400px; white-space: nowrap;'>&nbsp;</td></tr><tr bgcolor='#ddffdd' ><td style='vertical-align: top; padding-left: 10px; white-space: nowrap;'><b>Latitude</b></td><td style='vertical-align: top; padding-left: 6px; padding-right: 10px; white-space: nowrap;'>51.092357</td></tr><tr><td style='vertical-align: top; padding-left: 10px; white-space: nowrap;'><b>Longitude</b></td><td style='vertical-align: top; padding-left: 6px; padding-right: 10px; white-space: nowrap;'>-4.120503</td></tr></table>]]></description>
		<LookAt>
			<longitude>-4.120503</longitude>
			<latitude>51.092357</latitude>
			<altitude>0</altitude>
			<heading>0</heading>
			<tilt>0</tilt>
			<range>1000</range>
			<altitudeMode>relativeToGround</altitudeMode>
		</LookAt>
		<styleUrl>#Sheet1Map03</styleUrl>
		<ExtendedData>
		</ExtendedData>
		<Point>
			<coordinates>-4.120503,51.09235700000001,0</coordinates>
		</Point>
	</Placemark>
	<Placemark>
		<name>22W_EA</name>
		<Snippet maxLines="0"></Snippet>
		<description><![CDATA[<style type='text/css'>*{font-family:Verdana,Arial,Helvetica,Sans-Serif;}</style><table border='0' cellspacing='0' cellpadding='0'><tr><td colspan='2' style='vertical-align: top; padding-left: 10px; padding-right: 10px; white-space: nowrap;'><b>22W_EA</b></td></tr><tr><td colspan='2' style='vertical-align: top; padding-left: 10px; padding-right: 10px; max-width: 400px; white-space: nowrap;'>&nbsp;</td></tr><tr bgcolor='#ddffdd' ><td style='vertical-align: top; padding-left: 10px; white-space: nowrap;'><b>Latitude</b></td><td style='vertical-align: top; padding-left: 6px; padding-right: 10px; white-space: nowrap;'>51.089085</td></tr><tr><td style='vertical-align: top; padding-left: 10px; white-space: nowrap;'><b>Longitude</b></td><td style='vertical-align: top; padding-left: 6px; padding-right: 10px; white-space: nowrap;'>-4.102503</td></tr></table>]]></description>
		<LookAt>
			<longitude>-4.102503</longitude>
			<latitude>51.089085</latitude>
			<altitude>0</altitude>
			<heading>0</heading>
			<tilt>0</tilt>
			<range>1000</range>
			<altitudeMode>relativeToGround</altitudeMode>
		</LookAt>
		<styleUrl>#Sheet1Map03</styleUrl>
		<ExtendedData>
		</ExtendedData>
		<Point>
			<coordinates>-4.102503,51.089085,0</coordinates>
		</Point>
	</Placemark>
	<Placemark>
		<name>24W_EA</name>
		<Snippet maxLines="0"></Snippet>
		<description><![CDATA[<style type='text/css'>*{font-family:Verdana,Arial,Helvetica,Sans-Serif;}</style><table border='0' cellspacing='0' cellpadding='0'><tr><td colspan='2' style='vertical-align: top; padding-left: 10px; padding-right: 10px; white-space: nowrap;'><b>24W_EA</b></td></tr><tr><td colspan='2' style='vertical-align: top; padding-left: 10px; padding-right: 10px; max-width: 400px; white-space: nowrap;'>&nbsp;</td></tr><tr bgcolor='#ddffdd' ><td style='vertical-align: top; padding-left: 10px; white-space: nowrap;'><b>Latitude</b></td><td style='vertical-align: top; padding-left: 6px; padding-right: 10px; white-space: nowrap;'>51.08219</td></tr><tr><td style='vertical-align: top; padding-left: 10px; white-space: nowrap;'><b>Longitude</b></td><td style='vertical-align: top; padding-left: 6px; padding-right: 10px; white-space: nowrap;'>-4.0857706</td></tr></table>]]></description>
		<LookAt>
			<longitude>-4.0857706</longitude>
			<latitude>51.08219</latitude>
			<altitude>0</altitude>
			<heading>0</heading>
			<tilt>0</tilt>
			<range>1000</range>
			<altitudeMode>relativeToGround</altitudeMode>
		</LookAt>
		<styleUrl>#Sheet1Map03</styleUrl>
		<ExtendedData>
		</ExtendedData>
		<Point>
			<coordinates>-4.0857706,51.08219,0</coordinates>
		</Point>
	</Placemark>
	<Placemark>
		<name>25W_EA</name>
		<Snippet maxLines="0"></Snippet>
		<description><![CDATA[<style type='text/css'>*{font-family:Verdana,Arial,Helvetica,Sans-Serif;}</style><table border='0' cellspacing='0' cellpadding='0'><tr><td colspan='2' style='vertical-align: top; padding-left: 10px; padding-right: 10px; white-space: nowrap;'><b>25W_EA</b></td></tr><tr><td colspan='2' style='vertical-align: top; padding-left: 10px; padding-right: 10px; max-width: 400px; white-space: nowrap;'>&nbsp;</td></tr><tr bgcolor='#ddffdd' ><td style='vertical-align: top; padding-left: 10px; white-space: nowrap;'><b>Latitude</b></td><td style='vertical-align: top; padding-left: 6px; padding-right: 10px; white-space: nowrap;'>51.081596</td></tr><tr><td style='vertical-align: top; padding-left: 10px; white-space: nowrap;'><b>Longitude</b></td><td style='vertical-align: top; padding-left: 6px; padding-right: 10px; white-space: nowrap;'>-4.0686105</td></tr></table>]]></description>
		<LookAt>
			<longitude>-4.0686105</longitude>
			<latitude>51.081596</latitude>
			<altitude>0</altitude>
			<heading>0</heading>
			<tilt>0</tilt>
			<range>1000</range>
			<altitudeMode>relativeToGround</altitudeMode>
		</LookAt>
		<styleUrl>#Sheet1Map03</styleUrl>
		<ExtendedData>
		</ExtendedData>
		<Point>
			<coordinates>-4.0686105,51.08159600000001,0</coordinates>
		</Point>
	</Placemark>
	<Placemark>
		<name>26W_EA</name>
		<Snippet maxLines="0"></Snippet>
		<description><![CDATA[<style type='text/css'>*{font-family:Verdana,Arial,Helvetica,Sans-Serif;}</style><table border='0' cellspacing='0' cellpadding='0'><tr><td colspan='2' style='vertical-align: top; padding-left: 10px; padding-right: 10px; white-space: nowrap;'><b>26W_EA</b></td></tr><tr><td colspan='2' style='vertical-align: top; padding-left: 10px; padding-right: 10px; max-width: 400px; white-space: nowrap;'>&nbsp;</td></tr><tr bgcolor='#ddffdd' ><td style='vertical-align: top; padding-left: 10px; white-space: nowrap;'><b>Latitude</b></td><td style='vertical-align: top; padding-left: 6px; padding-right: 10px; white-space: nowrap;'>51.050713</td></tr><tr><td style='vertical-align: top; padding-left: 10px; white-space: nowrap;'><b>Longitude</b></td><td style='vertical-align: top; padding-left: 6px; padding-right: 10px; white-space: nowrap;'>-4.1842344</td></tr></table>]]></description>
		<LookAt>
			<longitude>-4.1842344</longitude>
			<latitude>51.050713</latitude>
			<altitude>0</altitude>
			<heading>0</heading>
			<tilt>0</tilt>
			<range>1000</range>
			<altitudeMode>relativeToGround</altitudeMode>
		</LookAt>
		<styleUrl>#Sheet1Map03</styleUrl>
		<ExtendedData>
		</ExtendedData>
		<Point>
			<coordinates>-4.1842344,51.05071299999999,0</coordinates>
		</Point>
	</Placemark>
	<Placemark>
		<name>27W_EA</name>
		<Snippet maxLines="0"></Snippet>
		<description><![CDATA[<style type='text/css'>*{font-family:Verdana,Arial,Helvetica,Sans-Serif;}</style><table border='0' cellspacing='0' cellpadding='0'><tr><td colspan='2' style='vertical-align: top; padding-left: 10px; padding-right: 10px; white-space: nowrap;'><b>27W_EA</b></td></tr><tr><td colspan='2' style='vertical-align: top; padding-left: 10px; padding-right: 10px; max-width: 400px; white-space: nowrap;'>&nbsp;</td></tr><tr bgcolor='#ddffdd' ><td style='vertical-align: top; padding-left: 10px; white-space: nowrap;'><b>Latitude</b></td><td style='vertical-align: top; padding-left: 6px; padding-right: 10px; white-space: nowrap;'>51.01799</td></tr><tr><td style='vertical-align: top; padding-left: 10px; white-space: nowrap;'><b>Longitude</b></td><td style='vertical-align: top; padding-left: 6px; padding-right: 10px; white-space: nowrap;'>-4.2026576</td></tr></table>]]></description>
		<LookAt>
			<longitude>-4.2026576</longitude>
			<latitude>51.01799</latitude>
			<altitude>0</altitude>
			<heading>0</heading>
			<tilt>0</tilt>
			<range>1000</range>
			<altitudeMode>relativeToGround</altitudeMode>
		</LookAt>
		<styleUrl>#Sheet1Map03</styleUrl>
		<ExtendedData>
		</ExtendedData>
		<Point>
			<coordinates>-4.2026576,51.01799,0</coordinates>
		</Point>
	</Placemark>
	<Placemark>
		<name>28W_EA</name>
		<Snippet maxLines="0"></Snippet>
		<description><![CDATA[<style type='text/css'>*{font-family:Verdana,Arial,Helvetica,Sans-Serif;}</style><table border='0' cellspacing='0' cellpadding='0'><tr><td colspan='2' style='vertical-align: top; padding-left: 10px; padding-right: 10px; white-space: nowrap;'><b>28W_EA</b></td></tr><tr><td colspan='2' style='vertical-align: top; padding-left: 10px; padding-right: 10px; max-width: 400px; white-space: nowrap;'>&nbsp;</td></tr><tr bgcolor='#ddffdd' ><td style='vertical-align: top; padding-left: 10px; white-space: nowrap;'><b>Latitude</b></td><td style='vertical-align: top; padding-left: 6px; padding-right: 10px; white-space: nowrap;'>51.024307</td></tr><tr><td style='vertical-align: top; padding-left: 10px; white-space: nowrap;'><b>Longitude</b></td><td style='vertical-align: top; padding-left: 6px; padding-right: 10px; white-space: nowrap;'>-4.201531</td></tr></table>]]></description>
		<LookAt>
			<longitude>-4.201531</longitude>
			<latitude>51.024307</latitude>
			<altitude>0</altitude>
			<heading>0</heading>
			<tilt>0</tilt>
			<range>1000</range>
			<altitudeMode>relativeToGround</altitudeMode>
		</LookAt>
		<styleUrl>#Sheet1Map03</styleUrl>
		<ExtendedData>
		</ExtendedData>
		<Point>
			<coordinates>-4.201531,51.024307,0</coordinates>
		</Point>
	</Placemark>
	<Placemark>
		<name>29W_EA</name>
		<Snippet maxLines="0"></Snippet>
		<description><![CDATA[<style type='text/css'>*{font-family:Verdana,Arial,Helvetica,Sans-Serif;}</style><table border='0' cellspacing='0' cellpadding='0'><tr><td colspan='2' style='vertical-align: top; padding-left: 10px; padding-right: 10px; white-space: nowrap;'><b>29W_EA</b></td></tr><tr><td colspan='2' style='vertical-align: top; padding-left: 10px; padding-right: 10px; max-width: 400px; white-space: nowrap;'>&nbsp;</td></tr><tr bgcolor='#ddffdd' ><td style='vertical-align: top; padding-left: 10px; white-space: nowrap;'><b>Latitude</b></td><td style='vertical-align: top; padding-left: 6px; padding-right: 10px; white-space: nowrap;'>51.003143</td></tr><tr><td style='vertical-align: top; padding-left: 10px; white-space: nowrap;'><b>Longitude</b></td><td style='vertical-align: top; padding-left: 6px; padding-right: 10px; white-space: nowrap;'>-4.1997304</td></tr></table>]]></description>
		<LookAt>
			<longitude>-4.1997304</longitude>
			<latitude>51.003143</latitude>
			<altitude>0</altitude>
			<heading>0</heading>
			<tilt>0</tilt>
			<range>1000</range>
			<altitudeMode>relativeToGround</altitudeMode>
		</LookAt>
		<styleUrl>#Sheet1Map03</styleUrl>
		<ExtendedData>
		</ExtendedData>
		<Point>
			<coordinates>-4.1997304,51.003143,0</coordinates>
		</Point>
	</Placemark>
	<Placemark>
		<name>30W_EA</name>
		<Snippet maxLines="0"></Snippet>
		<description><![CDATA[<style type='text/css'>*{font-family:Verdana,Arial,Helvetica,Sans-Serif;}</style><table border='0' cellspacing='0' cellpadding='0'><tr><td colspan='2' style='vertical-align: top; padding-left: 10px; padding-right: 10px; white-space: nowrap;'><b>30W_EA</b></td></tr><tr><td colspan='2' style='vertical-align: top; padding-left: 10px; padding-right: 10px; max-width: 400px; white-space: nowrap;'>&nbsp;</td></tr><tr bgcolor='#ddffdd' ><td style='vertical-align: top; padding-left: 10px; white-space: nowrap;'><b>Latitude</b></td><td style='vertical-align: top; padding-left: 6px; padding-right: 10px; white-space: nowrap;'>51.038548</td></tr><tr><td style='vertical-align: top; padding-left: 10px; white-space: nowrap;'><b>Longitude</b></td><td style='vertical-align: top; padding-left: 6px; padding-right: 10px; white-space: nowrap;'>-4.2564127</td></tr></table>]]></description>
		<LookAt>
			<longitude>-4.2564127</longitude>
			<latitude>51.038548</latitude>
			<altitude>0</altitude>
			<heading>0</heading>
			<tilt>0</tilt>
			<range>1000</range>
			<altitudeMode>relativeToGround</altitudeMode>
		</LookAt>
		<styleUrl>#Sheet1Map03</styleUrl>
		<ExtendedData>
		</ExtendedData>
		<Point>
			<coordinates>-4.2564127,51.038548,0</coordinates>
		</Point>
	</Placemark>
	<Placemark>
		<name>31W_EA</name>
		<Snippet maxLines="0"></Snippet>
		<description><![CDATA[<style type='text/css'>*{font-family:Verdana,Arial,Helvetica,Sans-Serif;}</style><table border='0' cellspacing='0' cellpadding='0'><tr><td colspan='2' style='vertical-align: top; padding-left: 10px; padding-right: 10px; white-space: nowrap;'><b>31W_EA</b></td></tr><tr><td colspan='2' style='vertical-align: top; padding-left: 10px; padding-right: 10px; max-width: 400px; white-space: nowrap;'>&nbsp;</td></tr><tr bgcolor='#ddffdd' ><td style='vertical-align: top; padding-left: 10px; white-space: nowrap;'><b>Latitude</b></td><td style='vertical-align: top; padding-left: 6px; padding-right: 10px; white-space: nowrap;'>50.807487</td></tr><tr><td style='vertical-align: top; padding-left: 10px; white-space: nowrap;'><b>Longitude</b></td><td style='vertical-align: top; padding-left: 6px; padding-right: 10px; white-space: nowrap;'>-4.5575388</td></tr></table>]]></description>
		<LookAt>
			<longitude>-4.5575388</longitude>
			<latitude>50.807487</latitude>
			<altitude>0</altitude>
			<heading>0</heading>
			<tilt>0</tilt>
			<range>1000</range>
			<altitudeMode>relativeToGround</altitudeMode>
		</LookAt>
		<styleUrl>#Sheet1Map03</styleUrl>
		<ExtendedData>
		</ExtendedData>
		<Point>
			<coordinates>-4.5575388,50.807487,0</coordinates>
		</Point>
	</Placemark>
	<Placemark>
		<name>32W_EA</name>
		<Snippet maxLines="0"></Snippet>
		<description><![CDATA[<style type='text/css'>*{font-family:Verdana,Arial,Helvetica,Sans-Serif;}</style><table border='0' cellspacing='0' cellpadding='0'><tr><td colspan='2' style='vertical-align: top; padding-left: 10px; padding-right: 10px; white-space: nowrap;'><b>32W_EA</b></td></tr><tr><td colspan='2' style='vertical-align: top; padding-left: 10px; padding-right: 10px; max-width: 400px; white-space: nowrap;'>&nbsp;</td></tr><tr bgcolor='#ddffdd' ><td style='vertical-align: top; padding-left: 10px; white-space: nowrap;'><b>Latitude</b></td><td style='vertical-align: top; padding-left: 6px; padding-right: 10px; white-space: nowrap;'>50.598721</td></tr><tr><td style='vertical-align: top; padding-left: 10px; white-space: nowrap;'><b>Longitude</b></td><td style='vertical-align: top; padding-left: 6px; padding-right: 10px; white-space: nowrap;'>-4.7963398</td></tr></table>]]></description>
		<LookAt>
			<longitude>-4.7963398</longitude>
			<latitude>50.598721</latitude>
			<altitude>0</altitude>
			<heading>0</heading>
			<tilt>0</tilt>
			<range>1000</range>
			<altitudeMode>relativeToGround</altitudeMode>
		</LookAt>
		<styleUrl>#Sheet1Map03</styleUrl>
		<ExtendedData>
		</ExtendedData>
		<Point>
			<coordinates>-4.7963398,50.598721,0</coordinates>
		</Point>
	</Placemark>
	<Placemark>
		<name>33W_EA</name>
		<Snippet maxLines="0"></Snippet>
		<description><![CDATA[<style type='text/css'>*{font-family:Verdana,Arial,Helvetica,Sans-Serif;}</style><table border='0' cellspacing='0' cellpadding='0'><tr><td colspan='2' style='vertical-align: top; padding-left: 10px; padding-right: 10px; white-space: nowrap;'><b>33W_EA</b></td></tr><tr><td colspan='2' style='vertical-align: top; padding-left: 10px; padding-right: 10px; max-width: 400px; white-space: nowrap;'>&nbsp;</td></tr><tr bgcolor='#ddffdd' ><td style='vertical-align: top; padding-left: 10px; white-space: nowrap;'><b>Latitude</b></td><td style='vertical-align: top; padding-left: 6px; padding-right: 10px; white-space: nowrap;'>50.526035</td></tr><tr><td style='vertical-align: top; padding-left: 10px; white-space: nowrap;'><b>Longitude</b></td><td style='vertical-align: top; padding-left: 6px; padding-right: 10px; white-space: nowrap;'>-4.9332175</td></tr></table>]]></description>
		<LookAt>
			<longitude>-4.9332175</longitude>
			<latitude>50.526035</latitude>
			<altitude>0</altitude>
			<heading>0</heading>
			<tilt>0</tilt>
			<range>1000</range>
			<altitudeMode>relativeToGround</altitudeMode>
		</LookAt>
		<styleUrl>#Sheet1Map03</styleUrl>
		<ExtendedData>
		</ExtendedData>
		<Point>
			<coordinates>-4.9332175,50.526035,0</coordinates>
		</Point>
	</Placemark>
	<Placemark>
		<name>34W_EA</name>
		<Snippet maxLines="0"></Snippet>
		<description><![CDATA[<style type='text/css'>*{font-family:Verdana,Arial,Helvetica,Sans-Serif;}</style><table border='0' cellspacing='0' cellpadding='0'><tr><td colspan='2' style='vertical-align: top; padding-left: 10px; padding-right: 10px; white-space: nowrap;'><b>34W_EA</b></td></tr><tr><td colspan='2' style='vertical-align: top; padding-left: 10px; padding-right: 10px; max-width: 400px; white-space: nowrap;'>&nbsp;</td></tr><tr bgcolor='#ddffdd' ><td style='vertical-align: top; padding-left: 10px; white-space: nowrap;'><b>Latitude</b></td><td style='vertical-align: top; padding-left: 6px; padding-right: 10px; white-space: nowrap;'>50.426081</td></tr><tr><td style='vertical-align: top; padding-left: 10px; white-space: nowrap;'><b>Longitude</b></td><td style='vertical-align: top; padding-left: 6px; padding-right: 10px; white-space: nowrap;'>-5.0955175</td></tr></table>]]></description>
		<LookAt>
			<longitude>-5.0955175</longitude>
			<latitude>50.426081</latitude>
			<altitude>0</altitude>
			<heading>0</heading>
			<tilt>0</tilt>
			<range>1000</range>
			<altitudeMode>relativeToGround</altitudeMode>
		</LookAt>
		<styleUrl>#Sheet1Map03</styleUrl>
		<ExtendedData>
		</ExtendedData>
		<Point>
			<coordinates>-5.0955175,50.426081,0</coordinates>
		</Point>
	</Placemark>
	<Placemark>
		<name>35W_EA</name>
		<Snippet maxLines="0"></Snippet>
		<description><![CDATA[<style type='text/css'>*{font-family:Verdana,Arial,Helvetica,Sans-Serif;}</style><table border='0' cellspacing='0' cellpadding='0'><tr><td colspan='2' style='vertical-align: top; padding-left: 10px; padding-right: 10px; white-space: nowrap;'><b>35W_EA</b></td></tr><tr><td colspan='2' style='vertical-align: top; padding-left: 10px; padding-right: 10px; max-width: 400px; white-space: nowrap;'>&nbsp;</td></tr><tr bgcolor='#ddffdd' ><td style='vertical-align: top; padding-left: 10px; white-space: nowrap;'><b>Latitude</b></td><td style='vertical-align: top; padding-left: 6px; padding-right: 10px; white-space: nowrap;'>50.413119</td></tr><tr><td style='vertical-align: top; padding-left: 10px; white-space: nowrap;'><b>Longitude</b></td><td style='vertical-align: top; padding-left: 6px; padding-right: 10px; white-space: nowrap;'>-5.1260656</td></tr></table>]]></description>
		<LookAt>
			<longitude>-5.1260656</longitude>
			<latitude>50.413119</latitude>
			<altitude>0</altitude>
			<heading>0</heading>
			<tilt>0</tilt>
			<range>1000</range>
			<altitudeMode>relativeToGround</altitudeMode>
		</LookAt>
		<styleUrl>#Sheet1Map03</styleUrl>
		<ExtendedData>
		</ExtendedData>
		<Point>
			<coordinates>-5.1260656,50.413119,0</coordinates>
		</Point>
	</Placemark>
	<Placemark>
		<name>36W_EA</name>
		<Snippet maxLines="0"></Snippet>
		<description><![CDATA[<style type='text/css'>*{font-family:Verdana,Arial,Helvetica,Sans-Serif;}</style><table border='0' cellspacing='0' cellpadding='0'><tr><td colspan='2' style='vertical-align: top; padding-left: 10px; padding-right: 10px; white-space: nowrap;'><b>36W_EA</b></td></tr><tr><td colspan='2' style='vertical-align: top; padding-left: 10px; padding-right: 10px; max-width: 400px; white-space: nowrap;'>&nbsp;</td></tr><tr bgcolor='#ddffdd' ><td style='vertical-align: top; padding-left: 10px; white-space: nowrap;'><b>Latitude</b></td><td style='vertical-align: top; padding-left: 6px; padding-right: 10px; white-space: nowrap;'>50.227508</td></tr><tr><td style='vertical-align: top; padding-left: 10px; white-space: nowrap;'><b>Longitude</b></td><td style='vertical-align: top; padding-left: 6px; padding-right: 10px; white-space: nowrap;'>-5.392968</td></tr></table>]]></description>
		<LookAt>
			<longitude>-5.392968</longitude>
			<latitude>50.227508</latitude>
			<altitude>0</altitude>
			<heading>0</heading>
			<tilt>0</tilt>
			<range>1000</range>
			<altitudeMode>relativeToGround</altitudeMode>
		</LookAt>
		<styleUrl>#Sheet1Map03</styleUrl>
		<ExtendedData>
		</ExtendedData>
		<Point>
			<coordinates>-5.392968,50.22750799999999,0</coordinates>
		</Point>
	</Placemark>
	<Placemark>
		<name>4_EA</name>
		<Snippet maxLines="0"></Snippet>
		<description><![CDATA[<style type='text/css'>*{font-family:Verdana,Arial,Helvetica,Sans-Serif;}</style><table border='0' cellspacing='0' cellpadding='0'><tr><td colspan='2' style='vertical-align: top; padding-left: 10px; padding-right: 10px; white-space: nowrap;'><b>4_EA</b></td></tr><tr><td colspan='2' style='vertical-align: top; padding-left: 10px; padding-right: 10px; max-width: 400px; white-space: nowrap;'>&nbsp;</td></tr><tr bgcolor='#ddffdd' ><td style='vertical-align: top; padding-left: 10px; white-space: nowrap;'><b>Latitude</b></td><td style='vertical-align: top; padding-left: 6px; padding-right: 10px; white-space: nowrap;'>50.084515</td></tr><tr><td style='vertical-align: top; padding-left: 10px; white-space: nowrap;'><b>Longitude</b></td><td style='vertical-align: top; padding-left: 6px; padding-right: 10px; white-space: nowrap;'>-5.108814</td></tr></table>]]></description>
		<LookAt>
			<longitude>-5.108814</longitude>
			<latitude>50.084515</latitude>
			<altitude>0</altitude>
			<heading>0</heading>
			<tilt>0</tilt>
			<range>1000</range>
			<altitudeMode>relativeToGround</altitudeMode>
		</LookAt>
		<styleUrl>#Sheet1Map03</styleUrl>
		<ExtendedData>
		</ExtendedData>
		<Point>
			<coordinates>-5.108814,50.084515,0</coordinates>
		</Point>
	</Placemark>
	<Placemark>
		<name>5_EA</name>
		<Snippet maxLines="0"></Snippet>
		<description><![CDATA[<style type='text/css'>*{font-family:Verdana,Arial,Helvetica,Sans-Serif;}</style><table border='0' cellspacing='0' cellpadding='0'><tr><td colspan='2' style='vertical-align: top; padding-left: 10px; padding-right: 10px; white-space: nowrap;'><b>5_EA</b></td></tr><tr><td colspan='2' style='vertical-align: top; padding-left: 10px; padding-right: 10px; max-width: 400px; white-space: nowrap;'>&nbsp;</td></tr><tr bgcolor='#ddffdd' ><td style='vertical-align: top; padding-left: 10px; white-space: nowrap;'><b>Latitude</b></td><td style='vertical-align: top; padding-left: 6px; padding-right: 10px; white-space: nowrap;'>50.093575</td></tr><tr><td style='vertical-align: top; padding-left: 10px; white-space: nowrap;'><b>Longitude</b></td><td style='vertical-align: top; padding-left: 6px; padding-right: 10px; white-space: nowrap;'>-5.1331733</td></tr></table>]]></description>
		<LookAt>
			<longitude>-5.1331733</longitude>
			<latitude>50.093575</latitude>
			<altitude>0</altitude>
			<heading>0</heading>
			<tilt>0</tilt>
			<range>1000</range>
			<altitudeMode>relativeToGround</altitudeMode>
		</LookAt>
		<styleUrl>#Sheet1Map03</styleUrl>
		<ExtendedData>
		</ExtendedData>
		<Point>
			<coordinates>-5.1331733,50.09357500000001,0</coordinates>
		</Point>
	</Placemark>
	<Placemark>
		<name>6_EA</name>
		<Snippet maxLines="0"></Snippet>
		<description><![CDATA[<style type='text/css'>*{font-family:Verdana,Arial,Helvetica,Sans-Serif;}</style><table border='0' cellspacing='0' cellpadding='0'><tr><td colspan='2' style='vertical-align: top; padding-left: 10px; padding-right: 10px; white-space: nowrap;'><b>6_EA</b></td></tr><tr><td colspan='2' style='vertical-align: top; padding-left: 10px; padding-right: 10px; max-width: 400px; white-space: nowrap;'>&nbsp;</td></tr><tr bgcolor='#ddffdd' ><td style='vertical-align: top; padding-left: 10px; white-space: nowrap;'><b>Latitude</b></td><td style='vertical-align: top; padding-left: 6px; padding-right: 10px; white-space: nowrap;'>50.086423</td></tr><tr><td style='vertical-align: top; padding-left: 10px; white-space: nowrap;'><b>Longitude</b></td><td style='vertical-align: top; padding-left: 6px; padding-right: 10px; white-space: nowrap;'>-5.1876551</td></tr></table>]]></description>
		<LookAt>
			<longitude>-5.1876551</longitude>
			<latitude>50.086423</latitude>
			<altitude>0</altitude>
			<heading>0</heading>
			<tilt>0</tilt>
			<range>1000</range>
			<altitudeMode>relativeToGround</altitudeMode>
		</LookAt>
		<styleUrl>#Sheet1Map03</styleUrl>
		<ExtendedData>
		</ExtendedData>
		<Point>
			<coordinates>-5.1876551,50.086423,0</coordinates>
		</Point>
	</Placemark>
	<Placemark>
		<name>7_EA</name>
		<Snippet maxLines="0"></Snippet>
		<description><![CDATA[<style type='text/css'>*{font-family:Verdana,Arial,Helvetica,Sans-Serif;}</style><table border='0' cellspacing='0' cellpadding='0'><tr><td colspan='2' style='vertical-align: top; padding-left: 10px; padding-right: 10px; white-space: nowrap;'><b>7_EA</b></td></tr><tr><td colspan='2' style='vertical-align: top; padding-left: 10px; padding-right: 10px; max-width: 400px; white-space: nowrap;'>&nbsp;</td></tr><tr bgcolor='#ddffdd' ><td style='vertical-align: top; padding-left: 10px; white-space: nowrap;'><b>Latitude</b></td><td style='vertical-align: top; padding-left: 6px; padding-right: 10px; white-space: nowrap;'>50.09338</td></tr><tr><td style='vertical-align: top; padding-left: 10px; white-space: nowrap;'><b>Longitude</b></td><td style='vertical-align: top; padding-left: 6px; padding-right: 10px; white-space: nowrap;'>-5.2061564</td></tr></table>]]></description>
		<LookAt>
			<longitude>-5.2061564</longitude>
			<latitude>50.09338</latitude>
			<altitude>0</altitude>
			<heading>0</heading>
			<tilt>0</tilt>
			<range>1000</range>
			<altitudeMode>relativeToGround</altitudeMode>
		</LookAt>
		<styleUrl>#Sheet1Map03</styleUrl>
		<ExtendedData>
		</ExtendedData>
		<Point>
			<coordinates>-5.2061564,50.09338,0</coordinates>
		</Point>
	</Placemark>
	<Placemark>
		<name>8_EA</name>
		<Snippet maxLines="0"></Snippet>
		<description><![CDATA[<style type='text/css'>*{font-family:Verdana,Arial,Helvetica,Sans-Serif;}</style><table border='0' cellspacing='0' cellpadding='0'><tr><td colspan='2' style='vertical-align: top; padding-left: 10px; padding-right: 10px; white-space: nowrap;'><b>8_EA</b></td></tr><tr><td colspan='2' style='vertical-align: top; padding-left: 10px; padding-right: 10px; max-width: 400px; white-space: nowrap;'>&nbsp;</td></tr><tr bgcolor='#ddffdd' ><td style='vertical-align: top; padding-left: 10px; white-space: nowrap;'><b>Latitude</b></td><td style='vertical-align: top; padding-left: 6px; padding-right: 10px; white-space: nowrap;'>50.101721</td></tr><tr><td style='vertical-align: top; padding-left: 10px; white-space: nowrap;'><b>Longitude</b></td><td style='vertical-align: top; padding-left: 6px; padding-right: 10px; white-space: nowrap;'>-5.164475</td></tr></table>]]></description>
		<LookAt>
			<longitude>-5.164475</longitude>
			<latitude>50.101721</latitude>
			<altitude>0</altitude>
			<heading>0</heading>
			<tilt>0</tilt>
			<range>1000</range>
			<altitudeMode>relativeToGround</altitudeMode>
		</LookAt>
		<styleUrl>#Sheet1Map03</styleUrl>
		<ExtendedData>
		</ExtendedData>
		<Point>
			<coordinates>-5.164475,50.101721,0</coordinates>
		</Point>
	</Placemark>
	<Placemark>
		<name>9_EA</name>
		<Snippet maxLines="0"></Snippet>
		<description><![CDATA[<style type='text/css'>*{font-family:Verdana,Arial,Helvetica,Sans-Serif;}</style><table border='0' cellspacing='0' cellpadding='0'><tr><td colspan='2' style='vertical-align: top; padding-left: 10px; padding-right: 10px; white-space: nowrap;'><b>9_EA</b></td></tr><tr><td colspan='2' style='vertical-align: top; padding-left: 10px; padding-right: 10px; max-width: 400px; white-space: nowrap;'>&nbsp;</td></tr><tr bgcolor='#ddffdd' ><td style='vertical-align: top; padding-left: 10px; white-space: nowrap;'><b>Latitude</b></td><td style='vertical-align: top; padding-left: 6px; padding-right: 10px; white-space: nowrap;'>50.10568</td></tr><tr><td style='vertical-align: top; padding-left: 10px; white-space: nowrap;'><b>Longitude</b></td><td style='vertical-align: top; padding-left: 6px; padding-right: 10px; white-space: nowrap;'>-5.1413071</td></tr></table>]]></description>
		<LookAt>
			<longitude>-5.1413071</longitude>
			<latitude>50.10568</latitude>
			<altitude>0</altitude>
			<heading>0</heading>
			<tilt>0</tilt>
			<range>1000</range>
			<altitudeMode>relativeToGround</altitudeMode>
		</LookAt>
		<styleUrl>#Sheet1Map03</styleUrl>
		<ExtendedData>
		</ExtendedData>
		<Point>
			<coordinates>-5.1413071,50.10568,0</coordinates>
		</Point>
	</Placemark>
	<Placemark>
		<name>10_EA</name>
		<Snippet maxLines="0"></Snippet>
		<description><![CDATA[<style type='text/css'>*{font-family:Verdana,Arial,Helvetica,Sans-Serif;}</style><table border='0' cellspacing='0' cellpadding='0'><tr><td colspan='2' style='vertical-align: top; padding-left: 10px; padding-right: 10px; white-space: nowrap;'><b>10_EA</b></td></tr><tr><td colspan='2' style='vertical-align: top; padding-left: 10px; padding-right: 10px; max-width: 400px; white-space: nowrap;'>&nbsp;</td></tr><tr bgcolor='#ddffdd' ><td style='vertical-align: top; padding-left: 10px; white-space: nowrap;'><b>Latitude</b></td><td style='vertical-align: top; padding-left: 6px; padding-right: 10px; white-space: nowrap;'>50.149913</td></tr><tr><td style='vertical-align: top; padding-left: 10px; white-space: nowrap;'><b>Longitude</b></td><td style='vertical-align: top; padding-left: 6px; padding-right: 10px; white-space: nowrap;'>-5.0444553</td></tr></table>]]></description>
		<LookAt>
			<longitude>-5.0444553</longitude>
			<latitude>50.149913</latitude>
			<altitude>0</altitude>
			<heading>0</heading>
			<tilt>0</tilt>
			<range>1000</range>
			<altitudeMode>relativeToGround</altitudeMode>
		</LookAt>
		<styleUrl>#Sheet1Map03</styleUrl>
		<ExtendedData>
		</ExtendedData>
		<Point>
			<coordinates>-5.0444553,50.149913,0</coordinates>
		</Point>
	</Placemark>
	<Placemark>
		<name>11_EA</name>
		<Snippet maxLines="0"></Snippet>
		<description><![CDATA[<style type='text/css'>*{font-family:Verdana,Arial,Helvetica,Sans-Serif;}</style><table border='0' cellspacing='0' cellpadding='0'><tr><td colspan='2' style='vertical-align: top; padding-left: 10px; padding-right: 10px; white-space: nowrap;'><b>11_EA</b></td></tr><tr><td colspan='2' style='vertical-align: top; padding-left: 10px; padding-right: 10px; max-width: 400px; white-space: nowrap;'>&nbsp;</td></tr><tr bgcolor='#ddffdd' ><td style='vertical-align: top; padding-left: 10px; white-space: nowrap;'><b>Latitude</b></td><td style='vertical-align: top; padding-left: 6px; padding-right: 10px; white-space: nowrap;'>50.154263</td></tr><tr><td style='vertical-align: top; padding-left: 10px; white-space: nowrap;'><b>Longitude</b></td><td style='vertical-align: top; padding-left: 6px; padding-right: 10px; white-space: nowrap;'>-5.0606654</td></tr></table>]]></description>
		<LookAt>
			<longitude>-5.0606654</longitude>
			<latitude>50.154263</latitude>
			<altitude>0</altitude>
			<heading>0</heading>
			<tilt>0</tilt>
			<range>1000</range>
			<altitudeMode>relativeToGround</altitudeMode>
		</LookAt>
		<styleUrl>#Sheet1Map03</styleUrl>
		<ExtendedData>
		</ExtendedData>
		<Point>
			<coordinates>-5.0606654,50.154263,0</coordinates>
		</Point>
	</Placemark>
	<Placemark>
		<name>12_EA</name>
		<Snippet maxLines="0"></Snippet>
		<description><![CDATA[<style type='text/css'>*{font-family:Verdana,Arial,Helvetica,Sans-Serif;}</style><table border='0' cellspacing='0' cellpadding='0'><tr><td colspan='2' style='vertical-align: top; padding-left: 10px; padding-right: 10px; white-space: nowrap;'><b>12_EA</b></td></tr><tr><td colspan='2' style='vertical-align: top; padding-left: 10px; padding-right: 10px; max-width: 400px; white-space: nowrap;'>&nbsp;</td></tr><tr bgcolor='#ddffdd' ><td style='vertical-align: top; padding-left: 10px; white-space: nowrap;'><b>Latitude</b></td><td style='vertical-align: top; padding-left: 6px; padding-right: 10px; white-space: nowrap;'>50.151974</td></tr><tr><td style='vertical-align: top; padding-left: 10px; white-space: nowrap;'><b>Longitude</b></td><td style='vertical-align: top; padding-left: 6px; padding-right: 10px; white-space: nowrap;'>-5.0625352</td></tr></table>]]></description>
		<LookAt>
			<longitude>-5.0625352</longitude>
			<latitude>50.151974</latitude>
			<altitude>0</altitude>
			<heading>0</heading>
			<tilt>0</tilt>
			<range>1000</range>
			<altitudeMode>relativeToGround</altitudeMode>
		</LookAt>
		<styleUrl>#Sheet1Map03</styleUrl>
		<ExtendedData>
		</ExtendedData>
		<Point>
			<coordinates>-5.0625352,50.151974,0</coordinates>
		</Point>
	</Placemark>
	<Placemark>
		<name>13_EA</name>
		<Snippet maxLines="0"></Snippet>
		<description><![CDATA[<style type='text/css'>*{font-family:Verdana,Arial,Helvetica,Sans-Serif;}</style><table border='0' cellspacing='0' cellpadding='0'><tr><td colspan='2' style='vertical-align: top; padding-left: 10px; padding-right: 10px; white-space: nowrap;'><b>13_EA</b></td></tr><tr><td colspan='2' style='vertical-align: top; padding-left: 10px; padding-right: 10px; max-width: 400px; white-space: nowrap;'>&nbsp;</td></tr><tr bgcolor='#ddffdd' ><td style='vertical-align: top; padding-left: 10px; white-space: nowrap;'><b>Latitude</b></td><td style='vertical-align: top; padding-left: 6px; padding-right: 10px; white-space: nowrap;'>50.154805</td></tr><tr><td style='vertical-align: top; padding-left: 10px; white-space: nowrap;'><b>Longitude</b></td><td style='vertical-align: top; padding-left: 6px; padding-right: 10px; white-space: nowrap;'>-5.0636683</td></tr></table>]]></description>
		<LookAt>
			<longitude>-5.0636683</longitude>
			<latitude>50.154805</latitude>
			<altitude>0</altitude>
			<heading>0</heading>
			<tilt>0</tilt>
			<range>1000</range>
			<altitudeMode>relativeToGround</altitudeMode>
		</LookAt>
		<styleUrl>#Sheet1Map03</styleUrl>
		<ExtendedData>
		</ExtendedData>
		<Point>
			<coordinates>-5.0636683,50.154805,0</coordinates>
		</Point>
	</Placemark>
	<Placemark>
		<name>14_EA</name>
		<Snippet maxLines="0"></Snippet>
		<description><![CDATA[<style type='text/css'>*{font-family:Verdana,Arial,Helvetica,Sans-Serif;}</style><table border='0' cellspacing='0' cellpadding='0'><tr><td colspan='2' style='vertical-align: top; padding-left: 10px; padding-right: 10px; white-space: nowrap;'><b>14_EA</b></td></tr><tr><td colspan='2' style='vertical-align: top; padding-left: 10px; padding-right: 10px; max-width: 400px; white-space: nowrap;'>&nbsp;</td></tr><tr bgcolor='#ddffdd' ><td style='vertical-align: top; padding-left: 10px; white-space: nowrap;'><b>Latitude</b></td><td style='vertical-align: top; padding-left: 6px; padding-right: 10px; white-space: nowrap;'>50.156059</td></tr><tr><td style='vertical-align: top; padding-left: 10px; white-space: nowrap;'><b>Longitude</b></td><td style='vertical-align: top; padding-left: 6px; padding-right: 10px; white-space: nowrap;'>-5.0672491</td></tr></table>]]></description>
		<LookAt>
			<longitude>-5.0672491</longitude>
			<latitude>50.156059</latitude>
			<altitude>0</altitude>
			<heading>0</heading>
			<tilt>0</tilt>
			<range>1000</range>
			<altitudeMode>relativeToGround</altitudeMode>
		</LookAt>
		<styleUrl>#Sheet1Map03</styleUrl>
		<ExtendedData>
		</ExtendedData>
		<Point>
			<coordinates>-5.0672491,50.156059,0</coordinates>
		</Point>
	</Placemark>
	<Placemark>
		<name>15_EA</name>
		<Snippet maxLines="0"></Snippet>
		<description><![CDATA[<style type='text/css'>*{font-family:Verdana,Arial,Helvetica,Sans-Serif;}</style><table border='0' cellspacing='0' cellpadding='0'><tr><td colspan='2' style='vertical-align: top; padding-left: 10px; padding-right: 10px; white-space: nowrap;'><b>15_EA</b></td></tr><tr><td colspan='2' style='vertical-align: top; padding-left: 10px; padding-right: 10px; max-width: 400px; white-space: nowrap;'>&nbsp;</td></tr><tr bgcolor='#ddffdd' ><td style='vertical-align: top; padding-left: 10px; white-space: nowrap;'><b>Latitude</b></td><td style='vertical-align: top; padding-left: 6px; padding-right: 10px; white-space: nowrap;'>50.160851</td></tr><tr><td style='vertical-align: top; padding-left: 10px; white-space: nowrap;'><b>Longitude</b></td><td style='vertical-align: top; padding-left: 6px; padding-right: 10px; white-space: nowrap;'>-5.0731573</td></tr></table>]]></description>
		<LookAt>
			<longitude>-5.0731573</longitude>
			<latitude>50.160851</latitude>
			<altitude>0</altitude>
			<heading>0</heading>
			<tilt>0</tilt>
			<range>1000</range>
			<altitudeMode>relativeToGround</altitudeMode>
		</LookAt>
		<styleUrl>#Sheet1Map03</styleUrl>
		<ExtendedData>
		</ExtendedData>
		<Point>
			<coordinates>-5.0731573,50.160851,0</coordinates>
		</Point>
	</Placemark>
	<Placemark>
		<name>16_EA</name>
		<Snippet maxLines="0"></Snippet>
		<description><![CDATA[<style type='text/css'>*{font-family:Verdana,Arial,Helvetica,Sans-Serif;}</style><table border='0' cellspacing='0' cellpadding='0'><tr><td colspan='2' style='vertical-align: top; padding-left: 10px; padding-right: 10px; white-space: nowrap;'><b>16_EA</b></td></tr><tr><td colspan='2' style='vertical-align: top; padding-left: 10px; padding-right: 10px; max-width: 400px; white-space: nowrap;'>&nbsp;</td></tr><tr bgcolor='#ddffdd' ><td style='vertical-align: top; padding-left: 10px; white-space: nowrap;'><b>Latitude</b></td><td style='vertical-align: top; padding-left: 6px; padding-right: 10px; white-space: nowrap;'>50.163489</td></tr><tr><td style='vertical-align: top; padding-left: 10px; white-space: nowrap;'><b>Longitude</b></td><td style='vertical-align: top; padding-left: 6px; padding-right: 10px; white-space: nowrap;'>-5.0754273</td></tr></table>]]></description>
		<LookAt>
			<longitude>-5.0754273</longitude>
			<latitude>50.163489</latitude>
			<altitude>0</altitude>
			<heading>0</heading>
			<tilt>0</tilt>
			<range>1000</range>
			<altitudeMode>relativeToGround</altitudeMode>
		</LookAt>
		<styleUrl>#Sheet1Map03</styleUrl>
		<ExtendedData>
		</ExtendedData>
		<Point>
			<coordinates>-5.0754273,50.16348900000001,0</coordinates>
		</Point>
	</Placemark>
	<Placemark>
		<name>17_EA</name>
		<Snippet maxLines="0"></Snippet>
		<description><![CDATA[<style type='text/css'>*{font-family:Verdana,Arial,Helvetica,Sans-Serif;}</style><table border='0' cellspacing='0' cellpadding='0'><tr><td colspan='2' style='vertical-align: top; padding-left: 10px; padding-right: 10px; white-space: nowrap;'><b>17_EA</b></td></tr><tr><td colspan='2' style='vertical-align: top; padding-left: 10px; padding-right: 10px; max-width: 400px; white-space: nowrap;'>&nbsp;</td></tr><tr bgcolor='#ddffdd' ><td style='vertical-align: top; padding-left: 10px; white-space: nowrap;'><b>Latitude</b></td><td style='vertical-align: top; padding-left: 6px; padding-right: 10px; white-space: nowrap;'>50.165029</td></tr><tr><td style='vertical-align: top; padding-left: 10px; white-space: nowrap;'><b>Longitude</b></td><td style='vertical-align: top; padding-left: 6px; padding-right: 10px; white-space: nowrap;'>-5.0851894</td></tr></table>]]></description>
		<LookAt>
			<longitude>-5.0851894</longitude>
			<latitude>50.165029</latitude>
			<altitude>0</altitude>
			<heading>0</heading>
			<tilt>0</tilt>
			<range>1000</range>
			<altitudeMode>relativeToGround</altitudeMode>
		</LookAt>
		<styleUrl>#Sheet1Map03</styleUrl>
		<ExtendedData>
		</ExtendedData>
		<Point>
			<coordinates>-5.0851894,50.165029,0</coordinates>
		</Point>
	</Placemark>
	<Placemark>
		<name>18_EA</name>
		<Snippet maxLines="0"></Snippet>
		<description><![CDATA[<style type='text/css'>*{font-family:Verdana,Arial,Helvetica,Sans-Serif;}</style><table border='0' cellspacing='0' cellpadding='0'><tr><td colspan='2' style='vertical-align: top; padding-left: 10px; padding-right: 10px; white-space: nowrap;'><b>18_EA</b></td></tr><tr><td colspan='2' style='vertical-align: top; padding-left: 10px; padding-right: 10px; max-width: 400px; white-space: nowrap;'>&nbsp;</td></tr><tr bgcolor='#ddffdd' ><td style='vertical-align: top; padding-left: 10px; white-space: nowrap;'><b>Latitude</b></td><td style='vertical-align: top; padding-left: 6px; padding-right: 10px; white-space: nowrap;'>50.169125</td></tr><tr><td style='vertical-align: top; padding-left: 10px; white-space: nowrap;'><b>Longitude</b></td><td style='vertical-align: top; padding-left: 6px; padding-right: 10px; white-space: nowrap;'>-5.1002995</td></tr></table>]]></description>
		<LookAt>
			<longitude>-5.1002995</longitude>
			<latitude>50.169125</latitude>
			<altitude>0</altitude>
			<heading>0</heading>
			<tilt>0</tilt>
			<range>1000</range>
			<altitudeMode>relativeToGround</altitudeMode>
		</LookAt>
		<styleUrl>#Sheet1Map03</styleUrl>
		<ExtendedData>
		</ExtendedData>
		<Point>
			<coordinates>-5.1002995,50.169125,0</coordinates>
		</Point>
	</Placemark>
	<Placemark>
		<name>19_EA</name>
		<Snippet maxLines="0"></Snippet>
		<description><![CDATA[<style type='text/css'>*{font-family:Verdana,Arial,Helvetica,Sans-Serif;}</style><table border='0' cellspacing='0' cellpadding='0'><tr><td colspan='2' style='vertical-align: top; padding-left: 10px; padding-right: 10px; white-space: nowrap;'><b>19_EA</b></td></tr><tr><td colspan='2' style='vertical-align: top; padding-left: 10px; padding-right: 10px; max-width: 400px; white-space: nowrap;'>&nbsp;</td></tr><tr bgcolor='#ddffdd' ><td style='vertical-align: top; padding-left: 10px; white-space: nowrap;'><b>Latitude</b></td><td style='vertical-align: top; padding-left: 6px; padding-right: 10px; white-space: nowrap;'>50.168207</td></tr><tr><td style='vertical-align: top; padding-left: 10px; white-space: nowrap;'><b>Longitude</b></td><td style='vertical-align: top; padding-left: 6px; padding-right: 10px; white-space: nowrap;'>-5.0908563</td></tr></table>]]></description>
		<LookAt>
			<longitude>-5.0908563</longitude>
			<latitude>50.168207</latitude>
			<altitude>0</altitude>
			<heading>0</heading>
			<tilt>0</tilt>
			<range>1000</range>
			<altitudeMode>relativeToGround</altitudeMode>
		</LookAt>
		<styleUrl>#Sheet1Map03</styleUrl>
		<ExtendedData>
		</ExtendedData>
		<Point>
			<coordinates>-5.0908563,50.168207,0</coordinates>
		</Point>
	</Placemark>
	<Placemark>
		<name>20_EA</name>
		<Snippet maxLines="0"></Snippet>
		<description><![CDATA[<style type='text/css'>*{font-family:Verdana,Arial,Helvetica,Sans-Serif;}</style><table border='0' cellspacing='0' cellpadding='0'><tr><td colspan='2' style='vertical-align: top; padding-left: 10px; padding-right: 10px; white-space: nowrap;'><b>20_EA</b></td></tr><tr><td colspan='2' style='vertical-align: top; padding-left: 10px; padding-right: 10px; max-width: 400px; white-space: nowrap;'>&nbsp;</td></tr><tr bgcolor='#ddffdd' ><td style='vertical-align: top; padding-left: 10px; white-space: nowrap;'><b>Latitude</b></td><td style='vertical-align: top; padding-left: 6px; padding-right: 10px; white-space: nowrap;'>50.166952</td></tr><tr><td style='vertical-align: top; padding-left: 10px; white-space: nowrap;'><b>Longitude</b></td><td style='vertical-align: top; padding-left: 6px; padding-right: 10px; white-space: nowrap;'>-5.0805515</td></tr></table>]]></description>
		<LookAt>
			<longitude>-5.0805515</longitude>
			<latitude>50.166952</latitude>
			<altitude>0</altitude>
			<heading>0</heading>
			<tilt>0</tilt>
			<range>1000</range>
			<altitudeMode>relativeToGround</altitudeMode>
		</LookAt>
		<styleUrl>#Sheet1Map03</styleUrl>
		<ExtendedData>
		</ExtendedData>
		<Point>
			<coordinates>-5.0805515,50.166952,0</coordinates>
		</Point>
	</Placemark>
	<Placemark>
		<name>21_EA</name>
		<Snippet maxLines="0"></Snippet>
		<description><![CDATA[<style type='text/css'>*{font-family:Verdana,Arial,Helvetica,Sans-Serif;}</style><table border='0' cellspacing='0' cellpadding='0'><tr><td colspan='2' style='vertical-align: top; padding-left: 10px; padding-right: 10px; white-space: nowrap;'><b>21_EA</b></td></tr><tr><td colspan='2' style='vertical-align: top; padding-left: 10px; padding-right: 10px; max-width: 400px; white-space: nowrap;'>&nbsp;</td></tr><tr bgcolor='#ddffdd' ><td style='vertical-align: top; padding-left: 10px; white-space: nowrap;'><b>Latitude</b></td><td style='vertical-align: top; padding-left: 6px; padding-right: 10px; white-space: nowrap;'>50.161036</td></tr><tr><td style='vertical-align: top; padding-left: 10px; white-space: nowrap;'><b>Longitude</b></td><td style='vertical-align: top; padding-left: 6px; padding-right: 10px; white-space: nowrap;'>-5.0661675</td></tr></table>]]></description>
		<LookAt>
			<longitude>-5.0661675</longitude>
			<latitude>50.161036</latitude>
			<altitude>0</altitude>
			<heading>0</heading>
			<tilt>0</tilt>
			<range>1000</range>
			<altitudeMode>relativeToGround</altitudeMode>
		</LookAt>
		<styleUrl>#Sheet1Map03</styleUrl>
		<ExtendedData>
		</ExtendedData>
		<Point>
			<coordinates>-5.0661675,50.161036,0</coordinates>
		</Point>
	</Placemark>
	<Placemark>
		<name>22_EA</name>
		<Snippet maxLines="0"></Snippet>
		<description><![CDATA[<style type='text/css'>*{font-family:Verdana,Arial,Helvetica,Sans-Serif;}</style><table border='0' cellspacing='0' cellpadding='0'><tr><td colspan='2' style='vertical-align: top; padding-left: 10px; padding-right: 10px; white-space: nowrap;'><b>22_EA</b></td></tr><tr><td colspan='2' style='vertical-align: top; padding-left: 10px; padding-right: 10px; max-width: 400px; white-space: nowrap;'>&nbsp;</td></tr><tr bgcolor='#ddffdd' ><td style='vertical-align: top; padding-left: 10px; white-space: nowrap;'><b>Latitude</b></td><td style='vertical-align: top; padding-left: 6px; padding-right: 10px; white-space: nowrap;'>50.157966</td></tr><tr><td style='vertical-align: top; padding-left: 10px; white-space: nowrap;'><b>Longitude</b></td><td style='vertical-align: top; padding-left: 6px; padding-right: 10px; white-space: nowrap;'>-5.0631704</td></tr></table>]]></description>
		<LookAt>
			<longitude>-5.0631704</longitude>
			<latitude>50.157966</latitude>
			<altitude>0</altitude>
			<heading>0</heading>
			<tilt>0</tilt>
			<range>1000</range>
			<altitudeMode>relativeToGround</altitudeMode>
		</LookAt>
		<styleUrl>#Sheet1Map03</styleUrl>
		<ExtendedData>
		</ExtendedData>
		<Point>
			<coordinates>-5.0631704,50.157966,0</coordinates>
		</Point>
	</Placemark>
	<Placemark>
		<name>23_EA</name>
		<Snippet maxLines="0"></Snippet>
		<description><![CDATA[<style type='text/css'>*{font-family:Verdana,Arial,Helvetica,Sans-Serif;}</style><table border='0' cellspacing='0' cellpadding='0'><tr><td colspan='2' style='vertical-align: top; padding-left: 10px; padding-right: 10px; white-space: nowrap;'><b>23_EA</b></td></tr><tr><td colspan='2' style='vertical-align: top; padding-left: 10px; padding-right: 10px; max-width: 400px; white-space: nowrap;'>&nbsp;</td></tr><tr bgcolor='#ddffdd' ><td style='vertical-align: top; padding-left: 10px; white-space: nowrap;'><b>Latitude</b></td><td style='vertical-align: top; padding-left: 6px; padding-right: 10px; white-space: nowrap;'>50.162902</td></tr><tr><td style='vertical-align: top; padding-left: 10px; white-space: nowrap;'><b>Longitude</b></td><td style='vertical-align: top; padding-left: 6px; padding-right: 10px; white-space: nowrap;'>-5.0396795</td></tr></table>]]></description>
		<LookAt>
			<longitude>-5.0396795</longitude>
			<latitude>50.162902</latitude>
			<altitude>0</altitude>
			<heading>0</heading>
			<tilt>0</tilt>
			<range>1000</range>
			<altitudeMode>relativeToGround</altitudeMode>
		</LookAt>
		<styleUrl>#Sheet1Map03</styleUrl>
		<ExtendedData>
		</ExtendedData>
		<Point>
			<coordinates>-5.0396795,50.162902,0</coordinates>
		</Point>
	</Placemark>
	<Placemark>
		<name>24_EA</name>
		<Snippet maxLines="0"></Snippet>
		<description><![CDATA[<style type='text/css'>*{font-family:Verdana,Arial,Helvetica,Sans-Serif;}</style><table border='0' cellspacing='0' cellpadding='0'><tr><td colspan='2' style='vertical-align: top; padding-left: 10px; padding-right: 10px; white-space: nowrap;'><b>24_EA</b></td></tr><tr><td colspan='2' style='vertical-align: top; padding-left: 10px; padding-right: 10px; max-width: 400px; white-space: nowrap;'>&nbsp;</td></tr><tr bgcolor='#ddffdd' ><td style='vertical-align: top; padding-left: 10px; white-space: nowrap;'><b>Latitude</b></td><td style='vertical-align: top; padding-left: 6px; padding-right: 10px; white-space: nowrap;'>50.166456</td></tr><tr><td style='vertical-align: top; padding-left: 10px; white-space: nowrap;'><b>Longitude</b></td><td style='vertical-align: top; padding-left: 6px; padding-right: 10px; white-space: nowrap;'>-5.0379444</td></tr></table>]]></description>
		<LookAt>
			<longitude>-5.0379444</longitude>
			<latitude>50.166456</latitude>
			<altitude>0</altitude>
			<heading>0</heading>
			<tilt>0</tilt>
			<range>1000</range>
			<altitudeMode>relativeToGround</altitudeMode>
		</LookAt>
		<styleUrl>#Sheet1Map03</styleUrl>
		<ExtendedData>
		</ExtendedData>
		<Point>
			<coordinates>-5.0379444,50.166456,0</coordinates>
		</Point>
	</Placemark>
	<Placemark>
		<name>25_EA</name>
		<Snippet maxLines="0"></Snippet>
		<description><![CDATA[<style type='text/css'>*{font-family:Verdana,Arial,Helvetica,Sans-Serif;}</style><table border='0' cellspacing='0' cellpadding='0'><tr><td colspan='2' style='vertical-align: top; padding-left: 10px; padding-right: 10px; white-space: nowrap;'><b>25_EA</b></td></tr><tr><td colspan='2' style='vertical-align: top; padding-left: 10px; padding-right: 10px; max-width: 400px; white-space: nowrap;'>&nbsp;</td></tr><tr bgcolor='#ddffdd' ><td style='vertical-align: top; padding-left: 10px; white-space: nowrap;'><b>Latitude</b></td><td style='vertical-align: top; padding-left: 6px; padding-right: 10px; white-space: nowrap;'>50.172217</td></tr><tr><td style='vertical-align: top; padding-left: 10px; white-space: nowrap;'><b>Longitude</b></td><td style='vertical-align: top; padding-left: 6px; padding-right: 10px; white-space: nowrap;'>-5.0353967</td></tr></table>]]></description>
		<LookAt>
			<longitude>-5.0353967</longitude>
			<latitude>50.172217</latitude>
			<altitude>0</altitude>
			<heading>0</heading>
			<tilt>0</tilt>
			<range>1000</range>
			<altitudeMode>relativeToGround</altitudeMode>
		</LookAt>
		<styleUrl>#Sheet1Map03</styleUrl>
		<ExtendedData>
		</ExtendedData>
		<Point>
			<coordinates>-5.0353967,50.172217,0</coordinates>
		</Point>
	</Placemark>
	<Placemark>
		<name>26_EA</name>
		<Snippet maxLines="0"></Snippet>
		<description><![CDATA[<style type='text/css'>*{font-family:Verdana,Arial,Helvetica,Sans-Serif;}</style><table border='0' cellspacing='0' cellpadding='0'><tr><td colspan='2' style='vertical-align: top; padding-left: 10px; padding-right: 10px; white-space: nowrap;'><b>26_EA</b></td></tr><tr><td colspan='2' style='vertical-align: top; padding-left: 10px; padding-right: 10px; max-width: 400px; white-space: nowrap;'>&nbsp;</td></tr><tr bgcolor='#ddffdd' ><td style='vertical-align: top; padding-left: 10px; white-space: nowrap;'><b>Latitude</b></td><td style='vertical-align: top; padding-left: 6px; padding-right: 10px; white-space: nowrap;'>50.175279</td></tr><tr><td style='vertical-align: top; padding-left: 10px; white-space: nowrap;'><b>Longitude</b></td><td style='vertical-align: top; padding-left: 6px; padding-right: 10px; white-space: nowrap;'>-5.037664</td></tr></table>]]></description>
		<LookAt>
			<longitude>-5.037664</longitude>
			<latitude>50.175279</latitude>
			<altitude>0</altitude>
			<heading>0</heading>
			<tilt>0</tilt>
			<range>1000</range>
			<altitudeMode>relativeToGround</altitudeMode>
		</LookAt>
		<styleUrl>#Sheet1Map03</styleUrl>
		<ExtendedData>
		</ExtendedData>
		<Point>
			<coordinates>-5.037664,50.175279,0</coordinates>
		</Point>
	</Placemark>
	<Placemark>
		<name>27_EA</name>
		<Snippet maxLines="0"></Snippet>
		<description><![CDATA[<style type='text/css'>*{font-family:Verdana,Arial,Helvetica,Sans-Serif;}</style><table border='0' cellspacing='0' cellpadding='0'><tr><td colspan='2' style='vertical-align: top; padding-left: 10px; padding-right: 10px; white-space: nowrap;'><b>27_EA</b></td></tr><tr><td colspan='2' style='vertical-align: top; padding-left: 10px; padding-right: 10px; max-width: 400px; white-space: nowrap;'>&nbsp;</td></tr><tr bgcolor='#ddffdd' ><td style='vertical-align: top; padding-left: 10px; white-space: nowrap;'><b>Latitude</b></td><td style='vertical-align: top; padding-left: 6px; padding-right: 10px; white-space: nowrap;'>50.175022</td></tr><tr><td style='vertical-align: top; padding-left: 10px; white-space: nowrap;'><b>Longitude</b></td><td style='vertical-align: top; padding-left: 6px; padding-right: 10px; white-space: nowrap;'>-5.0474529</td></tr></table>]]></description>
		<LookAt>
			<longitude>-5.0474529</longitude>
			<latitude>50.175022</latitude>
			<altitude>0</altitude>
			<heading>0</heading>
			<tilt>0</tilt>
			<range>1000</range>
			<altitudeMode>relativeToGround</altitudeMode>
		</LookAt>
		<styleUrl>#Sheet1Map03</styleUrl>
		<ExtendedData>
		</ExtendedData>
		<Point>
			<coordinates>-5.0474529,50.175022,0</coordinates>
		</Point>
	</Placemark>
	<Placemark>
		<name>28_EA</name>
		<Snippet maxLines="0"></Snippet>
		<description><![CDATA[<style type='text/css'>*{font-family:Verdana,Arial,Helvetica,Sans-Serif;}</style><table border='0' cellspacing='0' cellpadding='0'><tr><td colspan='2' style='vertical-align: top; padding-left: 10px; padding-right: 10px; white-space: nowrap;'><b>28_EA</b></td></tr><tr><td colspan='2' style='vertical-align: top; padding-left: 10px; padding-right: 10px; max-width: 400px; white-space: nowrap;'>&nbsp;</td></tr><tr bgcolor='#ddffdd' ><td style='vertical-align: top; padding-left: 10px; white-space: nowrap;'><b>Latitude</b></td><td style='vertical-align: top; padding-left: 6px; padding-right: 10px; white-space: nowrap;'>50.177074</td></tr><tr><td style='vertical-align: top; padding-left: 10px; white-space: nowrap;'><b>Longitude</b></td><td style='vertical-align: top; padding-left: 6px; padding-right: 10px; white-space: nowrap;'>-5.0481159</td></tr></table>]]></description>
		<LookAt>
			<longitude>-5.0481159</longitude>
			<latitude>50.177074</latitude>
			<altitude>0</altitude>
			<heading>0</heading>
			<tilt>0</tilt>
			<range>1000</range>
			<altitudeMode>relativeToGround</altitudeMode>
		</LookAt>
		<styleUrl>#Sheet1Map03</styleUrl>
		<ExtendedData>
		</ExtendedData>
		<Point>
			<coordinates>-5.0481159,50.177074,0</coordinates>
		</Point>
	</Placemark>
	<Placemark>
		<name>29_EA</name>
		<Snippet maxLines="0"></Snippet>
		<description><![CDATA[<style type='text/css'>*{font-family:Verdana,Arial,Helvetica,Sans-Serif;}</style><table border='0' cellspacing='0' cellpadding='0'><tr><td colspan='2' style='vertical-align: top; padding-left: 10px; padding-right: 10px; white-space: nowrap;'><b>29_EA</b></td></tr><tr><td colspan='2' style='vertical-align: top; padding-left: 10px; padding-right: 10px; max-width: 400px; white-space: nowrap;'>&nbsp;</td></tr><tr bgcolor='#ddffdd' ><td style='vertical-align: top; padding-left: 10px; white-space: nowrap;'><b>Latitude</b></td><td style='vertical-align: top; padding-left: 6px; padding-right: 10px; white-space: nowrap;'>50.178121</td></tr><tr><td style='vertical-align: top; padding-left: 10px; white-space: nowrap;'><b>Longitude</b></td><td style='vertical-align: top; padding-left: 6px; padding-right: 10px; white-space: nowrap;'>-5.0561953</td></tr></table>]]></description>
		<LookAt>
			<longitude>-5.0561953</longitude>
			<latitude>50.178121</latitude>
			<altitude>0</altitude>
			<heading>0</heading>
			<tilt>0</tilt>
			<range>1000</range>
			<altitudeMode>relativeToGround</altitudeMode>
		</LookAt>
		<styleUrl>#Sheet1Map03</styleUrl>
		<ExtendedData>
		</ExtendedData>
		<Point>
			<coordinates>-5.0561953,50.178121,0</coordinates>
		</Point>
	</Placemark>
	<Placemark>
		<name>30_EA</name>
		<Snippet maxLines="0"></Snippet>
		<description><![CDATA[<style type='text/css'>*{font-family:Verdana,Arial,Helvetica,Sans-Serif;}</style><table border='0' cellspacing='0' cellpadding='0'><tr><td colspan='2' style='vertical-align: top; padding-left: 10px; padding-right: 10px; white-space: nowrap;'><b>30_EA</b></td></tr><tr><td colspan='2' style='vertical-align: top; padding-left: 10px; padding-right: 10px; max-width: 400px; white-space: nowrap;'>&nbsp;</td></tr><tr bgcolor='#ddffdd' ><td style='vertical-align: top; padding-left: 10px; white-space: nowrap;'><b>Latitude</b></td><td style='vertical-align: top; padding-left: 6px; padding-right: 10px; white-space: nowrap;'>50.178141</td></tr><tr><td style='vertical-align: top; padding-left: 10px; white-space: nowrap;'><b>Longitude</b></td><td style='vertical-align: top; padding-left: 6px; padding-right: 10px; white-space: nowrap;'>-5.0588582</td></tr></table>]]></description>
		<LookAt>
			<longitude>-5.0588582</longitude>
			<latitude>50.178141</latitude>
			<altitude>0</altitude>
			<heading>0</heading>
			<tilt>0</tilt>
			<range>1000</range>
			<altitudeMode>relativeToGround</altitudeMode>
		</LookAt>
		<styleUrl>#Sheet1Map03</styleUrl>
		<ExtendedData>
		</ExtendedData>
		<Point>
			<coordinates>-5.0588582,50.178141,0</coordinates>
		</Point>
	</Placemark>
	<Placemark>
		<name>31_EA</name>
		<Snippet maxLines="0"></Snippet>
		<description><![CDATA[<style type='text/css'>*{font-family:Verdana,Arial,Helvetica,Sans-Serif;}</style><table border='0' cellspacing='0' cellpadding='0'><tr><td colspan='2' style='vertical-align: top; padding-left: 10px; padding-right: 10px; white-space: nowrap;'><b>31_EA</b></td></tr><tr><td colspan='2' style='vertical-align: top; padding-left: 10px; padding-right: 10px; max-width: 400px; white-space: nowrap;'>&nbsp;</td></tr><tr bgcolor='#ddffdd' ><td style='vertical-align: top; padding-left: 10px; white-space: nowrap;'><b>Latitude</b></td><td style='vertical-align: top; padding-left: 6px; padding-right: 10px; white-space: nowrap;'>50.184003</td></tr><tr><td style='vertical-align: top; padding-left: 10px; white-space: nowrap;'><b>Longitude</b></td><td style='vertical-align: top; padding-left: 6px; padding-right: 10px; white-space: nowrap;'>-5.0480249</td></tr></table>]]></description>
		<LookAt>
			<longitude>-5.0480249</longitude>
			<latitude>50.184003</latitude>
			<altitude>0</altitude>
			<heading>0</heading>
			<tilt>0</tilt>
			<range>1000</range>
			<altitudeMode>relativeToGround</altitudeMode>
		</LookAt>
		<styleUrl>#Sheet1Map03</styleUrl>
		<ExtendedData>
		</ExtendedData>
		<Point>
			<coordinates>-5.0480249,50.184003,0</coordinates>
		</Point>
	</Placemark>
	<Placemark>
		<name>32_EA</name>
		<Snippet maxLines="0"></Snippet>
		<description><![CDATA[<style type='text/css'>*{font-family:Verdana,Arial,Helvetica,Sans-Serif;}</style><table border='0' cellspacing='0' cellpadding='0'><tr><td colspan='2' style='vertical-align: top; padding-left: 10px; padding-right: 10px; white-space: nowrap;'><b>32_EA</b></td></tr><tr><td colspan='2' style='vertical-align: top; padding-left: 10px; padding-right: 10px; max-width: 400px; white-space: nowrap;'>&nbsp;</td></tr><tr bgcolor='#ddffdd' ><td style='vertical-align: top; padding-left: 10px; white-space: nowrap;'><b>Latitude</b></td><td style='vertical-align: top; padding-left: 6px; padding-right: 10px; white-space: nowrap;'>50.184577</td></tr><tr><td style='vertical-align: top; padding-left: 10px; white-space: nowrap;'><b>Longitude</b></td><td style='vertical-align: top; padding-left: 6px; padding-right: 10px; white-space: nowrap;'>-5.050163</td></tr></table>]]></description>
		<LookAt>
			<longitude>-5.050163</longitude>
			<latitude>50.184577</latitude>
			<altitude>0</altitude>
			<heading>0</heading>
			<tilt>0</tilt>
			<range>1000</range>
			<altitudeMode>relativeToGround</altitudeMode>
		</LookAt>
		<styleUrl>#Sheet1Map03</styleUrl>
		<ExtendedData>
		</ExtendedData>
		<Point>
			<coordinates>-5.050163,50.184577,0</coordinates>
		</Point>
	</Placemark>
	<Placemark>
		<name>33_EA</name>
		<Snippet maxLines="0"></Snippet>
		<description><![CDATA[<style type='text/css'>*{font-family:Verdana,Arial,Helvetica,Sans-Serif;}</style><table border='0' cellspacing='0' cellpadding='0'><tr><td colspan='2' style='vertical-align: top; padding-left: 10px; padding-right: 10px; white-space: nowrap;'><b>33_EA</b></td></tr><tr><td colspan='2' style='vertical-align: top; padding-left: 10px; padding-right: 10px; max-width: 400px; white-space: nowrap;'>&nbsp;</td></tr><tr bgcolor='#ddffdd' ><td style='vertical-align: top; padding-left: 10px; white-space: nowrap;'><b>Latitude</b></td><td style='vertical-align: top; padding-left: 6px; padding-right: 10px; white-space: nowrap;'>50.196725</td></tr><tr><td style='vertical-align: top; padding-left: 10px; white-space: nowrap;'><b>Longitude</b></td><td style='vertical-align: top; padding-left: 6px; padding-right: 10px; white-space: nowrap;'>-5.0636902</td></tr></table>]]></description>
		<LookAt>
			<longitude>-5.0636902</longitude>
			<latitude>50.196725</latitude>
			<altitude>0</altitude>
			<heading>0</heading>
			<tilt>0</tilt>
			<range>1000</range>
			<altitudeMode>relativeToGround</altitudeMode>
		</LookAt>
		<styleUrl>#Sheet1Map03</styleUrl>
		<ExtendedData>
		</ExtendedData>
		<Point>
			<coordinates>-5.0636902,50.196725,0</coordinates>
		</Point>
	</Placemark>
	<Placemark>
		<name>34_EA</name>
		<Snippet maxLines="0"></Snippet>
		<description><![CDATA[<style type='text/css'>*{font-family:Verdana,Arial,Helvetica,Sans-Serif;}</style><table border='0' cellspacing='0' cellpadding='0'><tr><td colspan='2' style='vertical-align: top; padding-left: 10px; padding-right: 10px; white-space: nowrap;'><b>34_EA</b></td></tr><tr><td colspan='2' style='vertical-align: top; padding-left: 10px; padding-right: 10px; max-width: 400px; white-space: nowrap;'>&nbsp;</td></tr><tr bgcolor='#ddffdd' ><td style='vertical-align: top; padding-left: 10px; white-space: nowrap;'><b>Latitude</b></td><td style='vertical-align: top; padding-left: 6px; padding-right: 10px; white-space: nowrap;'>50.20101</td></tr><tr><td style='vertical-align: top; padding-left: 10px; white-space: nowrap;'><b>Longitude</b></td><td style='vertical-align: top; padding-left: 6px; padding-right: 10px; white-space: nowrap;'>-5.0683095</td></tr></table>]]></description>
		<LookAt>
			<longitude>-5.0683095</longitude>
			<latitude>50.20101</latitude>
			<altitude>0</altitude>
			<heading>0</heading>
			<tilt>0</tilt>
			<range>1000</range>
			<altitudeMode>relativeToGround</altitudeMode>
		</LookAt>
		<styleUrl>#Sheet1Map03</styleUrl>
		<ExtendedData>
		</ExtendedData>
		<Point>
			<coordinates>-5.0683095,50.20101,0</coordinates>
		</Point>
	</Placemark>
	<Placemark>
		<name>35_EA</name>
		<Snippet maxLines="0"></Snippet>
		<description><![CDATA[<style type='text/css'>*{font-family:Verdana,Arial,Helvetica,Sans-Serif;}</style><table border='0' cellspacing='0' cellpadding='0'><tr><td colspan='2' style='vertical-align: top; padding-left: 10px; padding-right: 10px; white-space: nowrap;'><b>35_EA</b></td></tr><tr><td colspan='2' style='vertical-align: top; padding-left: 10px; padding-right: 10px; max-width: 400px; white-space: nowrap;'>&nbsp;</td></tr><tr bgcolor='#ddffdd' ><td style='vertical-align: top; padding-left: 10px; white-space: nowrap;'><b>Latitude</b></td><td style='vertical-align: top; padding-left: 6px; padding-right: 10px; white-space: nowrap;'>50.20851</td></tr><tr><td style='vertical-align: top; padding-left: 10px; white-space: nowrap;'><b>Longitude</b></td><td style='vertical-align: top; padding-left: 6px; padding-right: 10px; white-space: nowrap;'>-5.0907981</td></tr></table>]]></description>
		<LookAt>
			<longitude>-5.0907981</longitude>
			<latitude>50.20851</latitude>
			<altitude>0</altitude>
			<heading>0</heading>
			<tilt>0</tilt>
			<range>1000</range>
			<altitudeMode>relativeToGround</altitudeMode>
		</LookAt>
		<styleUrl>#Sheet1Map03</styleUrl>
		<ExtendedData>
		</ExtendedData>
		<Point>
			<coordinates>-5.0907981,50.20851,0</coordinates>
		</Point>
	</Placemark>
	<Placemark>
		<name>36_EA</name>
		<Snippet maxLines="0"></Snippet>
		<description><![CDATA[<style type='text/css'>*{font-family:Verdana,Arial,Helvetica,Sans-Serif;}</style><table border='0' cellspacing='0' cellpadding='0'><tr><td colspan='2' style='vertical-align: top; padding-left: 10px; padding-right: 10px; white-space: nowrap;'><b>36_EA</b></td></tr><tr><td colspan='2' style='vertical-align: top; padding-left: 10px; padding-right: 10px; max-width: 400px; white-space: nowrap;'>&nbsp;</td></tr><tr bgcolor='#ddffdd' ><td style='vertical-align: top; padding-left: 10px; white-space: nowrap;'><b>Latitude</b></td><td style='vertical-align: top; padding-left: 6px; padding-right: 10px; white-space: nowrap;'>50.20643</td></tr><tr><td style='vertical-align: top; padding-left: 10px; white-space: nowrap;'><b>Longitude</b></td><td style='vertical-align: top; padding-left: 6px; padding-right: 10px; white-space: nowrap;'>-5.074264</td></tr></table>]]></description>
		<LookAt>
			<longitude>-5.074264</longitude>
			<latitude>50.20643</latitude>
			<altitude>0</altitude>
			<heading>0</heading>
			<tilt>0</tilt>
			<range>1000</range>
			<altitudeMode>relativeToGround</altitudeMode>
		</LookAt>
		<styleUrl>#Sheet1Map03</styleUrl>
		<ExtendedData>
		</ExtendedData>
		<Point>
			<coordinates>-5.074264,50.20643,0</coordinates>
		</Point>
	</Placemark>
	<Placemark>
		<name>37_EA</name>
		<Snippet maxLines="0"></Snippet>
		<description><![CDATA[<style type='text/css'>*{font-family:Verdana,Arial,Helvetica,Sans-Serif;}</style><table border='0' cellspacing='0' cellpadding='0'><tr><td colspan='2' style='vertical-align: top; padding-left: 10px; padding-right: 10px; white-space: nowrap;'><b>37_EA</b></td></tr><tr><td colspan='2' style='vertical-align: top; padding-left: 10px; padding-right: 10px; max-width: 400px; white-space: nowrap;'>&nbsp;</td></tr><tr bgcolor='#ddffdd' ><td style='vertical-align: top; padding-left: 10px; white-space: nowrap;'><b>Latitude</b></td><td style='vertical-align: top; padding-left: 6px; padding-right: 10px; white-space: nowrap;'>50.205078</td></tr><tr><td style='vertical-align: top; padding-left: 10px; white-space: nowrap;'><b>Longitude</b></td><td style='vertical-align: top; padding-left: 6px; padding-right: 10px; white-space: nowrap;'>-5.0675894</td></tr></table>]]></description>
		<LookAt>
			<longitude>-5.0675894</longitude>
			<latitude>50.205078</latitude>
			<altitude>0</altitude>
			<heading>0</heading>
			<tilt>0</tilt>
			<range>1000</range>
			<altitudeMode>relativeToGround</altitudeMode>
		</LookAt>
		<styleUrl>#Sheet1Map03</styleUrl>
		<ExtendedData>
		</ExtendedData>
		<Point>
			<coordinates>-5.0675894,50.20507800000001,0</coordinates>
		</Point>
	</Placemark>
	<Placemark>
		<name>38_EA</name>
		<Snippet maxLines="0"></Snippet>
		<description><![CDATA[<style type='text/css'>*{font-family:Verdana,Arial,Helvetica,Sans-Serif;}</style><table border='0' cellspacing='0' cellpadding='0'><tr><td colspan='2' style='vertical-align: top; padding-left: 10px; padding-right: 10px; white-space: nowrap;'><b>38_EA</b></td></tr><tr><td colspan='2' style='vertical-align: top; padding-left: 10px; padding-right: 10px; max-width: 400px; white-space: nowrap;'>&nbsp;</td></tr><tr bgcolor='#ddffdd' ><td style='vertical-align: top; padding-left: 10px; white-space: nowrap;'><b>Latitude</b></td><td style='vertical-align: top; padding-left: 6px; padding-right: 10px; white-space: nowrap;'>50.197742</td></tr><tr><td style='vertical-align: top; padding-left: 10px; white-space: nowrap;'><b>Longitude</b></td><td style='vertical-align: top; padding-left: 6px; padding-right: 10px; white-space: nowrap;'>-5.0524039</td></tr></table>]]></description>
		<LookAt>
			<longitude>-5.0524039</longitude>
			<latitude>50.197742</latitude>
			<altitude>0</altitude>
			<heading>0</heading>
			<tilt>0</tilt>
			<range>1000</range>
			<altitudeMode>relativeToGround</altitudeMode>
		</LookAt>
		<styleUrl>#Sheet1Map03</styleUrl>
		<ExtendedData>
		</ExtendedData>
		<Point>
			<coordinates>-5.0524039,50.197742,0</coordinates>
		</Point>
	</Placemark>
	<Placemark>
		<name>39_EA</name>
		<Snippet maxLines="0"></Snippet>
		<description><![CDATA[<style type='text/css'>*{font-family:Verdana,Arial,Helvetica,Sans-Serif;}</style><table border='0' cellspacing='0' cellpadding='0'><tr><td colspan='2' style='vertical-align: top; padding-left: 10px; padding-right: 10px; white-space: nowrap;'><b>39_EA</b></td></tr><tr><td colspan='2' style='vertical-align: top; padding-left: 10px; padding-right: 10px; max-width: 400px; white-space: nowrap;'>&nbsp;</td></tr><tr bgcolor='#ddffdd' ><td style='vertical-align: top; padding-left: 10px; white-space: nowrap;'><b>Latitude</b></td><td style='vertical-align: top; padding-left: 6px; padding-right: 10px; white-space: nowrap;'>50.206732</td></tr><tr><td style='vertical-align: top; padding-left: 10px; white-space: nowrap;'><b>Longitude</b></td><td style='vertical-align: top; padding-left: 6px; padding-right: 10px; white-space: nowrap;'>-5.035457</td></tr></table>]]></description>
		<LookAt>
			<longitude>-5.035457</longitude>
			<latitude>50.206732</latitude>
			<altitude>0</altitude>
			<heading>0</heading>
			<tilt>0</tilt>
			<range>1000</range>
			<altitudeMode>relativeToGround</altitudeMode>
		</LookAt>
		<styleUrl>#Sheet1Map03</styleUrl>
		<ExtendedData>
		</ExtendedData>
		<Point>
			<coordinates>-5.035457,50.20673200000001,0</coordinates>
		</Point>
	</Placemark>
	<Placemark>
		<name>40_EA</name>
		<Snippet maxLines="0"></Snippet>
		<description><![CDATA[<style type='text/css'>*{font-family:Verdana,Arial,Helvetica,Sans-Serif;}</style><table border='0' cellspacing='0' cellpadding='0'><tr><td colspan='2' style='vertical-align: top; padding-left: 10px; padding-right: 10px; white-space: nowrap;'><b>40_EA</b></td></tr><tr><td colspan='2' style='vertical-align: top; padding-left: 10px; padding-right: 10px; max-width: 400px; white-space: nowrap;'>&nbsp;</td></tr><tr bgcolor='#ddffdd' ><td style='vertical-align: top; padding-left: 10px; white-space: nowrap;'><b>Latitude</b></td><td style='vertical-align: top; padding-left: 6px; padding-right: 10px; white-space: nowrap;'>50.216011</td></tr><tr><td style='vertical-align: top; padding-left: 10px; white-space: nowrap;'><b>Longitude</b></td><td style='vertical-align: top; padding-left: 6px; padding-right: 10px; white-space: nowrap;'>-5.0280552</td></tr></table>]]></description>
		<LookAt>
			<longitude>-5.0280552</longitude>
			<latitude>50.216011</latitude>
			<altitude>0</altitude>
			<heading>0</heading>
			<tilt>0</tilt>
			<range>1000</range>
			<altitudeMode>relativeToGround</altitudeMode>
		</LookAt>
		<styleUrl>#Sheet1Map03</styleUrl>
		<ExtendedData>
		</ExtendedData>
		<Point>
			<coordinates>-5.0280552,50.216011,0</coordinates>
		</Point>
	</Placemark>
	<Placemark>
		<name>41_EA</name>
		<Snippet maxLines="0"></Snippet>
		<description><![CDATA[<style type='text/css'>*{font-family:Verdana,Arial,Helvetica,Sans-Serif;}</style><table border='0' cellspacing='0' cellpadding='0'><tr><td colspan='2' style='vertical-align: top; padding-left: 10px; padding-right: 10px; white-space: nowrap;'><b>41_EA</b></td></tr><tr><td colspan='2' style='vertical-align: top; padding-left: 10px; padding-right: 10px; max-width: 400px; white-space: nowrap;'>&nbsp;</td></tr><tr bgcolor='#ddffdd' ><td style='vertical-align: top; padding-left: 10px; white-space: nowrap;'><b>Latitude</b></td><td style='vertical-align: top; padding-left: 6px; padding-right: 10px; white-space: nowrap;'>50.254328</td></tr><tr><td style='vertical-align: top; padding-left: 10px; white-space: nowrap;'><b>Longitude</b></td><td style='vertical-align: top; padding-left: 6px; padding-right: 10px; white-space: nowrap;'>-5.0419907</td></tr></table>]]></description>
		<LookAt>
			<longitude>-5.0419907</longitude>
			<latitude>50.254328</latitude>
			<altitude>0</altitude>
			<heading>0</heading>
			<tilt>0</tilt>
			<range>1000</range>
			<altitudeMode>relativeToGround</altitudeMode>
		</LookAt>
		<styleUrl>#Sheet1Map03</styleUrl>
		<ExtendedData>
		</ExtendedData>
		<Point>
			<coordinates>-5.0419907,50.254328,0</coordinates>
		</Point>
	</Placemark>
	<Placemark>
		<name>42_EA</name>
		<Snippet maxLines="0"></Snippet>
		<description><![CDATA[<style type='text/css'>*{font-family:Verdana,Arial,Helvetica,Sans-Serif;}</style><table border='0' cellspacing='0' cellpadding='0'><tr><td colspan='2' style='vertical-align: top; padding-left: 10px; padding-right: 10px; white-space: nowrap;'><b>42_EA</b></td></tr><tr><td colspan='2' style='vertical-align: top; padding-left: 10px; padding-right: 10px; max-width: 400px; white-space: nowrap;'>&nbsp;</td></tr><tr bgcolor='#ddffdd' ><td style='vertical-align: top; padding-left: 10px; white-space: nowrap;'><b>Latitude</b></td><td style='vertical-align: top; padding-left: 6px; padding-right: 10px; white-space: nowrap;'>50.245085</td></tr><tr><td style='vertical-align: top; padding-left: 10px; white-space: nowrap;'><b>Longitude</b></td><td style='vertical-align: top; padding-left: 6px; padding-right: 10px; white-space: nowrap;'>-5.0249469</td></tr></table>]]></description>
		<LookAt>
			<longitude>-5.0249469</longitude>
			<latitude>50.245085</latitude>
			<altitude>0</altitude>
			<heading>0</heading>
			<tilt>0</tilt>
			<range>1000</range>
			<altitudeMode>relativeToGround</altitudeMode>
		</LookAt>
		<styleUrl>#Sheet1Map03</styleUrl>
		<ExtendedData>
		</ExtendedData>
		<Point>
			<coordinates>-5.0249469,50.24508500000001,0</coordinates>
		</Point>
	</Placemark>
	<Placemark>
		<name>43_EA</name>
		<Snippet maxLines="0"></Snippet>
		<description><![CDATA[<style type='text/css'>*{font-family:Verdana,Arial,Helvetica,Sans-Serif;}</style><table border='0' cellspacing='0' cellpadding='0'><tr><td colspan='2' style='vertical-align: top; padding-left: 10px; padding-right: 10px; white-space: nowrap;'><b>43_EA</b></td></tr><tr><td colspan='2' style='vertical-align: top; padding-left: 10px; padding-right: 10px; max-width: 400px; white-space: nowrap;'>&nbsp;</td></tr><tr bgcolor='#ddffdd' ><td style='vertical-align: top; padding-left: 10px; white-space: nowrap;'><b>Latitude</b></td><td style='vertical-align: top; padding-left: 6px; padding-right: 10px; white-space: nowrap;'>50.25691</td></tr><tr><td style='vertical-align: top; padding-left: 10px; white-space: nowrap;'><b>Longitude</b></td><td style='vertical-align: top; padding-left: 6px; padding-right: 10px; white-space: nowrap;'>-5.0119876</td></tr></table>]]></description>
		<LookAt>
			<longitude>-5.0119876</longitude>
			<latitude>50.25691</latitude>
			<altitude>0</altitude>
			<heading>0</heading>
			<tilt>0</tilt>
			<range>1000</range>
			<altitudeMode>relativeToGround</altitudeMode>
		</LookAt>
		<styleUrl>#Sheet1Map03</styleUrl>
		<ExtendedData>
		</ExtendedData>
		<Point>
			<coordinates>-5.0119876,50.25691,0</coordinates>
		</Point>
	</Placemark>
	<Placemark>
		<name>44_EA</name>
		<Snippet maxLines="0"></Snippet>
		<description><![CDATA[<style type='text/css'>*{font-family:Verdana,Arial,Helvetica,Sans-Serif;}</style><table border='0' cellspacing='0' cellpadding='0'><tr><td colspan='2' style='vertical-align: top; padding-left: 10px; padding-right: 10px; white-space: nowrap;'><b>44_EA</b></td></tr><tr><td colspan='2' style='vertical-align: top; padding-left: 10px; padding-right: 10px; max-width: 400px; white-space: nowrap;'>&nbsp;</td></tr><tr bgcolor='#ddffdd' ><td style='vertical-align: top; padding-left: 10px; white-space: nowrap;'><b>Latitude</b></td><td style='vertical-align: top; padding-left: 6px; padding-right: 10px; white-space: nowrap;'>50.22919</td></tr><tr><td style='vertical-align: top; padding-left: 10px; white-space: nowrap;'><b>Longitude</b></td><td style='vertical-align: top; padding-left: 6px; padding-right: 10px; white-space: nowrap;'>-5.0152598</td></tr></table>]]></description>
		<LookAt>
			<longitude>-5.0152598</longitude>
			<latitude>50.22919</latitude>
			<altitude>0</altitude>
			<heading>0</heading>
			<tilt>0</tilt>
			<range>1000</range>
			<altitudeMode>relativeToGround</altitudeMode>
		</LookAt>
		<styleUrl>#Sheet1Map03</styleUrl>
		<ExtendedData>
		</ExtendedData>
		<Point>
			<coordinates>-5.0152598,50.22919000000001,0</coordinates>
		</Point>
	</Placemark>
	<Placemark>
		<name>45_EA</name>
		<Snippet maxLines="0"></Snippet>
		<description><![CDATA[<style type='text/css'>*{font-family:Verdana,Arial,Helvetica,Sans-Serif;}</style><table border='0' cellspacing='0' cellpadding='0'><tr><td colspan='2' style='vertical-align: top; padding-left: 10px; padding-right: 10px; white-space: nowrap;'><b>45_EA</b></td></tr><tr><td colspan='2' style='vertical-align: top; padding-left: 10px; padding-right: 10px; max-width: 400px; white-space: nowrap;'>&nbsp;</td></tr><tr bgcolor='#ddffdd' ><td style='vertical-align: top; padding-left: 10px; white-space: nowrap;'><b>Latitude</b></td><td style='vertical-align: top; padding-left: 6px; padding-right: 10px; white-space: nowrap;'>50.227025</td></tr><tr><td style='vertical-align: top; padding-left: 10px; white-space: nowrap;'><b>Longitude</b></td><td style='vertical-align: top; padding-left: 6px; padding-right: 10px; white-space: nowrap;'>-4.9848624</td></tr></table>]]></description>
		<LookAt>
			<longitude>-4.9848624</longitude>
			<latitude>50.227025</latitude>
			<altitude>0</altitude>
			<heading>0</heading>
			<tilt>0</tilt>
			<range>1000</range>
			<altitudeMode>relativeToGround</altitudeMode>
		</LookAt>
		<styleUrl>#Sheet1Map03</styleUrl>
		<ExtendedData>
		</ExtendedData>
		<Point>
			<coordinates>-4.9848624,50.227025,0</coordinates>
		</Point>
	</Placemark>
	<Placemark>
		<name>46_EA</name>
		<Snippet maxLines="0"></Snippet>
		<description><![CDATA[<style type='text/css'>*{font-family:Verdana,Arial,Helvetica,Sans-Serif;}</style><table border='0' cellspacing='0' cellpadding='0'><tr><td colspan='2' style='vertical-align: top; padding-left: 10px; padding-right: 10px; white-space: nowrap;'><b>46_EA</b></td></tr><tr><td colspan='2' style='vertical-align: top; padding-left: 10px; padding-right: 10px; max-width: 400px; white-space: nowrap;'>&nbsp;</td></tr><tr bgcolor='#ddffdd' ><td style='vertical-align: top; padding-left: 10px; white-space: nowrap;'><b>Latitude</b></td><td style='vertical-align: top; padding-left: 6px; padding-right: 10px; white-space: nowrap;'>50.195413</td></tr><tr><td style='vertical-align: top; padding-left: 10px; white-space: nowrap;'><b>Longitude</b></td><td style='vertical-align: top; padding-left: 6px; padding-right: 10px; white-space: nowrap;'>-5.0417452</td></tr></table>]]></description>
		<LookAt>
			<longitude>-5.0417452</longitude>
			<latitude>50.195413</latitude>
			<altitude>0</altitude>
			<heading>0</heading>
			<tilt>0</tilt>
			<range>1000</range>
			<altitudeMode>relativeToGround</altitudeMode>
		</LookAt>
		<styleUrl>#Sheet1Map03</styleUrl>
		<ExtendedData>
		</ExtendedData>
		<Point>
			<coordinates>-5.0417452,50.195413,0</coordinates>
		</Point>
	</Placemark>
	<Placemark>
		<name>47_EA</name>
		<Snippet maxLines="0"></Snippet>
		<description><![CDATA[<style type='text/css'>*{font-family:Verdana,Arial,Helvetica,Sans-Serif;}</style><table border='0' cellspacing='0' cellpadding='0'><tr><td colspan='2' style='vertical-align: top; padding-left: 10px; padding-right: 10px; white-space: nowrap;'><b>47_EA</b></td></tr><tr><td colspan='2' style='vertical-align: top; padding-left: 10px; padding-right: 10px; max-width: 400px; white-space: nowrap;'>&nbsp;</td></tr><tr bgcolor='#ddffdd' ><td style='vertical-align: top; padding-left: 10px; white-space: nowrap;'><b>Latitude</b></td><td style='vertical-align: top; padding-left: 6px; padding-right: 10px; white-space: nowrap;'>50.193024</td></tr><tr><td style='vertical-align: top; padding-left: 10px; white-space: nowrap;'><b>Longitude</b></td><td style='vertical-align: top; padding-left: 6px; padding-right: 10px; white-space: nowrap;'>-5.0401921</td></tr></table>]]></description>
		<LookAt>
			<longitude>-5.0401921</longitude>
			<latitude>50.193024</latitude>
			<altitude>0</altitude>
			<heading>0</heading>
			<tilt>0</tilt>
			<range>1000</range>
			<altitudeMode>relativeToGround</altitudeMode>
		</LookAt>
		<styleUrl>#Sheet1Map03</styleUrl>
		<ExtendedData>
		</ExtendedData>
		<Point>
			<coordinates>-5.0401921,50.19302400000001,0</coordinates>
		</Point>
	</Placemark>
	<Placemark>
		<name>48_EA</name>
		<Snippet maxLines="0"></Snippet>
		<description><![CDATA[<style type='text/css'>*{font-family:Verdana,Arial,Helvetica,Sans-Serif;}</style><table border='0' cellspacing='0' cellpadding='0'><tr><td colspan='2' style='vertical-align: top; padding-left: 10px; padding-right: 10px; white-space: nowrap;'><b>48_EA</b></td></tr><tr><td colspan='2' style='vertical-align: top; padding-left: 10px; padding-right: 10px; max-width: 400px; white-space: nowrap;'>&nbsp;</td></tr><tr bgcolor='#ddffdd' ><td style='vertical-align: top; padding-left: 10px; white-space: nowrap;'><b>Latitude</b></td><td style='vertical-align: top; padding-left: 6px; padding-right: 10px; white-space: nowrap;'>50.191737</td></tr><tr><td style='vertical-align: top; padding-left: 10px; white-space: nowrap;'><b>Longitude</b></td><td style='vertical-align: top; padding-left: 6px; padding-right: 10px; white-space: nowrap;'>-5.0274992</td></tr></table>]]></description>
		<LookAt>
			<longitude>-5.0274992</longitude>
			<latitude>50.191737</latitude>
			<altitude>0</altitude>
			<heading>0</heading>
			<tilt>0</tilt>
			<range>1000</range>
			<altitudeMode>relativeToGround</altitudeMode>
		</LookAt>
		<styleUrl>#Sheet1Map03</styleUrl>
		<ExtendedData>
		</ExtendedData>
		<Point>
			<coordinates>-5.0274992,50.191737,0</coordinates>
		</Point>
	</Placemark>
	<Placemark>
		<name>49_EA</name>
		<Snippet maxLines="0"></Snippet>
		<description><![CDATA[<style type='text/css'>*{font-family:Verdana,Arial,Helvetica,Sans-Serif;}</style><table border='0' cellspacing='0' cellpadding='0'><tr><td colspan='2' style='vertical-align: top; padding-left: 10px; padding-right: 10px; white-space: nowrap;'><b>49_EA</b></td></tr><tr><td colspan='2' style='vertical-align: top; padding-left: 10px; padding-right: 10px; max-width: 400px; white-space: nowrap;'>&nbsp;</td></tr><tr bgcolor='#ddffdd' ><td style='vertical-align: top; padding-left: 10px; white-space: nowrap;'><b>Latitude</b></td><td style='vertical-align: top; padding-left: 6px; padding-right: 10px; white-space: nowrap;'>50.188769</td></tr><tr><td style='vertical-align: top; padding-left: 10px; white-space: nowrap;'><b>Longitude</b></td><td style='vertical-align: top; padding-left: 6px; padding-right: 10px; white-space: nowrap;'>-5.0378199</td></tr></table>]]></description>
		<LookAt>
			<longitude>-5.0378199</longitude>
			<latitude>50.188769</latitude>
			<altitude>0</altitude>
			<heading>0</heading>
			<tilt>0</tilt>
			<range>1000</range>
			<altitudeMode>relativeToGround</altitudeMode>
		</LookAt>
		<styleUrl>#Sheet1Map03</styleUrl>
		<ExtendedData>
		</ExtendedData>
		<Point>
			<coordinates>-5.0378199,50.188769,0</coordinates>
		</Point>
	</Placemark>
	<Placemark>
		<name>50_EA</name>
		<Snippet maxLines="0"></Snippet>
		<description><![CDATA[<style type='text/css'>*{font-family:Verdana,Arial,Helvetica,Sans-Serif;}</style><table border='0' cellspacing='0' cellpadding='0'><tr><td colspan='2' style='vertical-align: top; padding-left: 10px; padding-right: 10px; white-space: nowrap;'><b>50_EA</b></td></tr><tr><td colspan='2' style='vertical-align: top; padding-left: 10px; padding-right: 10px; max-width: 400px; white-space: nowrap;'>&nbsp;</td></tr><tr bgcolor='#ddffdd' ><td style='vertical-align: top; padding-left: 10px; white-space: nowrap;'><b>Latitude</b></td><td style='vertical-align: top; padding-left: 6px; padding-right: 10px; white-space: nowrap;'>50.18715</td></tr><tr><td style='vertical-align: top; padding-left: 10px; white-space: nowrap;'><b>Longitude</b></td><td style='vertical-align: top; padding-left: 6px; padding-right: 10px; white-space: nowrap;'>-5.0412199</td></tr></table>]]></description>
		<LookAt>
			<longitude>-5.0412199</longitude>
			<latitude>50.18715</latitude>
			<altitude>0</altitude>
			<heading>0</heading>
			<tilt>0</tilt>
			<range>1000</range>
			<altitudeMode>relativeToGround</altitudeMode>
		</LookAt>
		<styleUrl>#Sheet1Map03</styleUrl>
		<ExtendedData>
		</ExtendedData>
		<Point>
			<coordinates>-5.0412199,50.18715,0</coordinates>
		</Point>
	</Placemark>
	<Placemark>
		<name>51_EA</name>
		<Snippet maxLines="0"></Snippet>
		<description><![CDATA[<style type='text/css'>*{font-family:Verdana,Arial,Helvetica,Sans-Serif;}</style><table border='0' cellspacing='0' cellpadding='0'><tr><td colspan='2' style='vertical-align: top; padding-left: 10px; padding-right: 10px; white-space: nowrap;'><b>51_EA</b></td></tr><tr><td colspan='2' style='vertical-align: top; padding-left: 10px; padding-right: 10px; max-width: 400px; white-space: nowrap;'>&nbsp;</td></tr><tr bgcolor='#ddffdd' ><td style='vertical-align: top; padding-left: 10px; white-space: nowrap;'><b>Latitude</b></td><td style='vertical-align: top; padding-left: 6px; padding-right: 10px; white-space: nowrap;'>50.183047</td></tr><tr><td style='vertical-align: top; padding-left: 10px; white-space: nowrap;'><b>Longitude</b></td><td style='vertical-align: top; padding-left: 6px; padding-right: 10px; white-space: nowrap;'>-5.0157415</td></tr></table>]]></description>
		<LookAt>
			<longitude>-5.0157415</longitude>
			<latitude>50.183047</latitude>
			<altitude>0</altitude>
			<heading>0</heading>
			<tilt>0</tilt>
			<range>1000</range>
			<altitudeMode>relativeToGround</altitudeMode>
		</LookAt>
		<styleUrl>#Sheet1Map03</styleUrl>
		<ExtendedData>
		</ExtendedData>
		<Point>
			<coordinates>-5.0157415,50.183047,0</coordinates>
		</Point>
	</Placemark>
	<Placemark>
		<name>52_EA</name>
		<Snippet maxLines="0"></Snippet>
		<description><![CDATA[<style type='text/css'>*{font-family:Verdana,Arial,Helvetica,Sans-Serif;}</style><table border='0' cellspacing='0' cellpadding='0'><tr><td colspan='2' style='vertical-align: top; padding-left: 10px; padding-right: 10px; white-space: nowrap;'><b>52_EA</b></td></tr><tr><td colspan='2' style='vertical-align: top; padding-left: 10px; padding-right: 10px; max-width: 400px; white-space: nowrap;'>&nbsp;</td></tr><tr bgcolor='#ddffdd' ><td style='vertical-align: top; padding-left: 10px; white-space: nowrap;'><b>Latitude</b></td><td style='vertical-align: top; padding-left: 6px; padding-right: 10px; white-space: nowrap;'>50.157822</td></tr><tr><td style='vertical-align: top; padding-left: 10px; white-space: nowrap;'><b>Longitude</b></td><td style='vertical-align: top; padding-left: 6px; padding-right: 10px; white-space: nowrap;'>-5.0130326</td></tr></table>]]></description>
		<LookAt>
			<longitude>-5.0130326</longitude>
			<latitude>50.157822</latitude>
			<altitude>0</altitude>
			<heading>0</heading>
			<tilt>0</tilt>
			<range>1000</range>
			<altitudeMode>relativeToGround</altitudeMode>
		</LookAt>
		<styleUrl>#Sheet1Map03</styleUrl>
		<ExtendedData>
		</ExtendedData>
		<Point>
			<coordinates>-5.0130326,50.157822,0</coordinates>
		</Point>
	</Placemark>
	<Placemark>
		<name>53_EA</name>
		<Snippet maxLines="0"></Snippet>
		<description><![CDATA[<style type='text/css'>*{font-family:Verdana,Arial,Helvetica,Sans-Serif;}</style><table border='0' cellspacing='0' cellpadding='0'><tr><td colspan='2' style='vertical-align: top; padding-left: 10px; padding-right: 10px; white-space: nowrap;'><b>53_EA</b></td></tr><tr><td colspan='2' style='vertical-align: top; padding-left: 10px; padding-right: 10px; max-width: 400px; white-space: nowrap;'>&nbsp;</td></tr><tr bgcolor='#ddffdd' ><td style='vertical-align: top; padding-left: 10px; white-space: nowrap;'><b>Latitude</b></td><td style='vertical-align: top; padding-left: 6px; padding-right: 10px; white-space: nowrap;'>50.161279</td></tr><tr><td style='vertical-align: top; padding-left: 10px; white-space: nowrap;'><b>Longitude</b></td><td style='vertical-align: top; padding-left: 6px; padding-right: 10px; white-space: nowrap;'>-5.0052683</td></tr></table>]]></description>
		<LookAt>
			<longitude>-5.0052683</longitude>
			<latitude>50.161279</latitude>
			<altitude>0</altitude>
			<heading>0</heading>
			<tilt>0</tilt>
			<range>1000</range>
			<altitudeMode>relativeToGround</altitudeMode>
		</LookAt>
		<styleUrl>#Sheet1Map03</styleUrl>
		<ExtendedData>
		</ExtendedData>
		<Point>
			<coordinates>-5.0052683,50.161279,0</coordinates>
		</Point>
	</Placemark>
	<Placemark>
		<name>54_EA</name>
		<Snippet maxLines="0"></Snippet>
		<description><![CDATA[<style type='text/css'>*{font-family:Verdana,Arial,Helvetica,Sans-Serif;}</style><table border='0' cellspacing='0' cellpadding='0'><tr><td colspan='2' style='vertical-align: top; padding-left: 10px; padding-right: 10px; white-space: nowrap;'><b>54_EA</b></td></tr><tr><td colspan='2' style='vertical-align: top; padding-left: 10px; padding-right: 10px; max-width: 400px; white-space: nowrap;'>&nbsp;</td></tr><tr bgcolor='#ddffdd' ><td style='vertical-align: top; padding-left: 10px; white-space: nowrap;'><b>Latitude</b></td><td style='vertical-align: top; padding-left: 6px; padding-right: 10px; white-space: nowrap;'>50.173503</td></tr><tr><td style='vertical-align: top; padding-left: 10px; white-space: nowrap;'><b>Longitude</b></td><td style='vertical-align: top; padding-left: 6px; padding-right: 10px; white-space: nowrap;'>-4.9952503</td></tr></table>]]></description>
		<LookAt>
			<longitude>-4.9952503</longitude>
			<latitude>50.173503</latitude>
			<altitude>0</altitude>
			<heading>0</heading>
			<tilt>0</tilt>
			<range>1000</range>
			<altitudeMode>relativeToGround</altitudeMode>
		</LookAt>
		<styleUrl>#Sheet1Map03</styleUrl>
		<ExtendedData>
		</ExtendedData>
		<Point>
			<coordinates>-4.9952503,50.173503,0</coordinates>
		</Point>
	</Placemark>
	<Placemark>
		<name>55_EA</name>
		<Snippet maxLines="0"></Snippet>
		<description><![CDATA[<style type='text/css'>*{font-family:Verdana,Arial,Helvetica,Sans-Serif;}</style><table border='0' cellspacing='0' cellpadding='0'><tr><td colspan='2' style='vertical-align: top; padding-left: 10px; padding-right: 10px; white-space: nowrap;'><b>55_EA</b></td></tr><tr><td colspan='2' style='vertical-align: top; padding-left: 10px; padding-right: 10px; max-width: 400px; white-space: nowrap;'>&nbsp;</td></tr><tr bgcolor='#ddffdd' ><td style='vertical-align: top; padding-left: 10px; white-space: nowrap;'><b>Latitude</b></td><td style='vertical-align: top; padding-left: 6px; padding-right: 10px; white-space: nowrap;'>50.167506</td></tr><tr><td style='vertical-align: top; padding-left: 10px; white-space: nowrap;'><b>Longitude</b></td><td style='vertical-align: top; padding-left: 6px; padding-right: 10px; white-space: nowrap;'>-5.0010374</td></tr></table>]]></description>
		<LookAt>
			<longitude>-5.0010374</longitude>
			<latitude>50.167506</latitude>
			<altitude>0</altitude>
			<heading>0</heading>
			<tilt>0</tilt>
			<range>1000</range>
			<altitudeMode>relativeToGround</altitudeMode>
		</LookAt>
		<styleUrl>#Sheet1Map03</styleUrl>
		<ExtendedData>
		</ExtendedData>
		<Point>
			<coordinates>-5.0010374,50.16750600000001,0</coordinates>
		</Point>
	</Placemark>
	<Placemark>
		<name>56_EA</name>
		<Snippet maxLines="0"></Snippet>
		<description><![CDATA[<style type='text/css'>*{font-family:Verdana,Arial,Helvetica,Sans-Serif;}</style><table border='0' cellspacing='0' cellpadding='0'><tr><td colspan='2' style='vertical-align: top; padding-left: 10px; padding-right: 10px; white-space: nowrap;'><b>56_EA</b></td></tr><tr><td colspan='2' style='vertical-align: top; padding-left: 10px; padding-right: 10px; max-width: 400px; white-space: nowrap;'>&nbsp;</td></tr><tr bgcolor='#ddffdd' ><td style='vertical-align: top; padding-left: 10px; white-space: nowrap;'><b>Latitude</b></td><td style='vertical-align: top; padding-left: 6px; padding-right: 10px; white-space: nowrap;'>50.16649</td></tr><tr><td style='vertical-align: top; padding-left: 10px; white-space: nowrap;'><b>Longitude</b></td><td style='vertical-align: top; padding-left: 6px; padding-right: 10px; white-space: nowrap;'>-4.9950917</td></tr></table>]]></description>
		<LookAt>
			<longitude>-4.9950917</longitude>
			<latitude>50.16649</latitude>
			<altitude>0</altitude>
			<heading>0</heading>
			<tilt>0</tilt>
			<range>1000</range>
			<altitudeMode>relativeToGround</altitudeMode>
		</LookAt>
		<styleUrl>#Sheet1Map03</styleUrl>
		<ExtendedData>
		</ExtendedData>
		<Point>
			<coordinates>-4.9950917,50.16649,0</coordinates>
		</Point>
	</Placemark>
	<Placemark>
		<name>57_EA</name>
		<Snippet maxLines="0"></Snippet>
		<description><![CDATA[<style type='text/css'>*{font-family:Verdana,Arial,Helvetica,Sans-Serif;}</style><table border='0' cellspacing='0' cellpadding='0'><tr><td colspan='2' style='vertical-align: top; padding-left: 10px; padding-right: 10px; white-space: nowrap;'><b>57_EA</b></td></tr><tr><td colspan='2' style='vertical-align: top; padding-left: 10px; padding-right: 10px; max-width: 400px; white-space: nowrap;'>&nbsp;</td></tr><tr bgcolor='#ddffdd' ><td style='vertical-align: top; padding-left: 10px; white-space: nowrap;'><b>Latitude</b></td><td style='vertical-align: top; padding-left: 6px; padding-right: 10px; white-space: nowrap;'>50.161623</td></tr><tr><td style='vertical-align: top; padding-left: 10px; white-space: nowrap;'><b>Longitude</b></td><td style='vertical-align: top; padding-left: 6px; padding-right: 10px; white-space: nowrap;'>-4.9919865</td></tr></table>]]></description>
		<LookAt>
			<longitude>-4.9919865</longitude>
			<latitude>50.161623</latitude>
			<altitude>0</altitude>
			<heading>0</heading>
			<tilt>0</tilt>
			<range>1000</range>
			<altitudeMode>relativeToGround</altitudeMode>
		</LookAt>
		<styleUrl>#Sheet1Map03</styleUrl>
		<ExtendedData>
		</ExtendedData>
		<Point>
			<coordinates>-4.9919865,50.161623,0</coordinates>
		</Point>
	</Placemark>
	<Placemark>
		<name>58_EA</name>
		<Snippet maxLines="0"></Snippet>
		<description><![CDATA[<style type='text/css'>*{font-family:Verdana,Arial,Helvetica,Sans-Serif;}</style><table border='0' cellspacing='0' cellpadding='0'><tr><td colspan='2' style='vertical-align: top; padding-left: 10px; padding-right: 10px; white-space: nowrap;'><b>58_EA</b></td></tr><tr><td colspan='2' style='vertical-align: top; padding-left: 10px; padding-right: 10px; max-width: 400px; white-space: nowrap;'>&nbsp;</td></tr><tr bgcolor='#ddffdd' ><td style='vertical-align: top; padding-left: 10px; white-space: nowrap;'><b>Latitude</b></td><td style='vertical-align: top; padding-left: 6px; padding-right: 10px; white-space: nowrap;'>50.151867</td></tr><tr><td style='vertical-align: top; padding-left: 10px; white-space: nowrap;'><b>Longitude</b></td><td style='vertical-align: top; padding-left: 6px; padding-right: 10px; white-space: nowrap;'>-5.0039777</td></tr></table>]]></description>
		<LookAt>
			<longitude>-5.0039777</longitude>
			<latitude>50.151867</latitude>
			<altitude>0</altitude>
			<heading>0</heading>
			<tilt>0</tilt>
			<range>1000</range>
			<altitudeMode>relativeToGround</altitudeMode>
		</LookAt>
		<styleUrl>#Sheet1Map03</styleUrl>
		<ExtendedData>
		</ExtendedData>
		<Point>
			<coordinates>-5.0039777,50.151867,0</coordinates>
		</Point>
	</Placemark>
	<Placemark>
		<name>67_EA</name>
		<Snippet maxLines="0"></Snippet>
		<description><![CDATA[<style type='text/css'>*{font-family:Verdana,Arial,Helvetica,Sans-Serif;}</style><table border='0' cellspacing='0' cellpadding='0'><tr><td colspan='2' style='vertical-align: top; padding-left: 10px; padding-right: 10px; white-space: nowrap;'><b>67_EA</b></td></tr><tr><td colspan='2' style='vertical-align: top; padding-left: 10px; padding-right: 10px; max-width: 400px; white-space: nowrap;'>&nbsp;</td></tr><tr bgcolor='#ddffdd' ><td style='vertical-align: top; padding-left: 10px; white-space: nowrap;'><b>Latitude</b></td><td style='vertical-align: top; padding-left: 6px; padding-right: 10px; white-space: nowrap;'>50.295588</td></tr><tr><td style='vertical-align: top; padding-left: 10px; white-space: nowrap;'><b>Longitude</b></td><td style='vertical-align: top; padding-left: 6px; padding-right: 10px; white-space: nowrap;'>-4.1633226</td></tr></table>]]></description>
		<LookAt>
			<longitude>-4.1633226</longitude>
			<latitude>50.295588</latitude>
			<altitude>0</altitude>
			<heading>0</heading>
			<tilt>0</tilt>
			<range>1000</range>
			<altitudeMode>relativeToGround</altitudeMode>
		</LookAt>
		<styleUrl>#Sheet1Map03</styleUrl>
		<ExtendedData>
		</ExtendedData>
		<Point>
			<coordinates>-4.1633226,50.29558800000001,0</coordinates>
		</Point>
	</Placemark>
	<Placemark>
		<name>68_EA</name>
		<Snippet maxLines="0"></Snippet>
		<description><![CDATA[<style type='text/css'>*{font-family:Verdana,Arial,Helvetica,Sans-Serif;}</style><table border='0' cellspacing='0' cellpadding='0'><tr><td colspan='2' style='vertical-align: top; padding-left: 10px; padding-right: 10px; white-space: nowrap;'><b>68_EA</b></td></tr><tr><td colspan='2' style='vertical-align: top; padding-left: 10px; padding-right: 10px; max-width: 400px; white-space: nowrap;'>&nbsp;</td></tr><tr bgcolor='#ddffdd' ><td style='vertical-align: top; padding-left: 10px; white-space: nowrap;'><b>Latitude</b></td><td style='vertical-align: top; padding-left: 6px; padding-right: 10px; white-space: nowrap;'>50.339</td></tr><tr><td style='vertical-align: top; padding-left: 10px; white-space: nowrap;'><b>Longitude</b></td><td style='vertical-align: top; padding-left: 6px; padding-right: 10px; white-space: nowrap;'>-4.1514096</td></tr></table>]]></description>
		<LookAt>
			<longitude>-4.1514096</longitude>
			<latitude>50.339</latitude>
			<altitude>0</altitude>
			<heading>0</heading>
			<tilt>0</tilt>
			<range>1000</range>
			<altitudeMode>relativeToGround</altitudeMode>
		</LookAt>
		<styleUrl>#Sheet1Map03</styleUrl>
		<ExtendedData>
		</ExtendedData>
		<Point>
			<coordinates>-4.1514096,50.33899999999999,0</coordinates>
		</Point>
	</Placemark>
	<Placemark>
		<name>69_EA</name>
		<Snippet maxLines="0"></Snippet>
		<description><![CDATA[<style type='text/css'>*{font-family:Verdana,Arial,Helvetica,Sans-Serif;}</style><table border='0' cellspacing='0' cellpadding='0'><tr><td colspan='2' style='vertical-align: top; padding-left: 10px; padding-right: 10px; white-space: nowrap;'><b>69_EA</b></td></tr><tr><td colspan='2' style='vertical-align: top; padding-left: 10px; padding-right: 10px; max-width: 400px; white-space: nowrap;'>&nbsp;</td></tr><tr bgcolor='#ddffdd' ><td style='vertical-align: top; padding-left: 10px; white-space: nowrap;'><b>Latitude</b></td><td style='vertical-align: top; padding-left: 6px; padding-right: 10px; white-space: nowrap;'>50.384018</td></tr><tr><td style='vertical-align: top; padding-left: 10px; white-space: nowrap;'><b>Longitude</b></td><td style='vertical-align: top; padding-left: 6px; padding-right: 10px; white-space: nowrap;'>-4.1970551</td></tr></table>]]></description>
		<LookAt>
			<longitude>-4.1970551</longitude>
			<latitude>50.384018</latitude>
			<altitude>0</altitude>
			<heading>0</heading>
			<tilt>0</tilt>
			<range>1000</range>
			<altitudeMode>relativeToGround</altitudeMode>
		</LookAt>
		<styleUrl>#Sheet1Map03</styleUrl>
		<ExtendedData>
		</ExtendedData>
		<Point>
			<coordinates>-4.1970551,50.384018,0</coordinates>
		</Point>
	</Placemark>
	<Placemark>
		<name>70_EA</name>
		<Snippet maxLines="0"></Snippet>
		<description><![CDATA[<style type='text/css'>*{font-family:Verdana,Arial,Helvetica,Sans-Serif;}</style><table border='0' cellspacing='0' cellpadding='0'><tr><td colspan='2' style='vertical-align: top; padding-left: 10px; padding-right: 10px; white-space: nowrap;'><b>70_EA</b></td></tr><tr><td colspan='2' style='vertical-align: top; padding-left: 10px; padding-right: 10px; max-width: 400px; white-space: nowrap;'>&nbsp;</td></tr><tr bgcolor='#ddffdd' ><td style='vertical-align: top; padding-left: 10px; white-space: nowrap;'><b>Latitude</b></td><td style='vertical-align: top; padding-left: 6px; padding-right: 10px; white-space: nowrap;'>50.41177</td></tr><tr><td style='vertical-align: top; padding-left: 10px; white-space: nowrap;'><b>Longitude</b></td><td style='vertical-align: top; padding-left: 6px; padding-right: 10px; white-space: nowrap;'>-4.2039692</td></tr></table>]]></description>
		<LookAt>
			<longitude>-4.2039692</longitude>
			<latitude>50.41177</latitude>
			<altitude>0</altitude>
			<heading>0</heading>
			<tilt>0</tilt>
			<range>1000</range>
			<altitudeMode>relativeToGround</altitudeMode>
		</LookAt>
		<styleUrl>#Sheet1Map03</styleUrl>
		<ExtendedData>
		</ExtendedData>
		<Point>
			<coordinates>-4.2039692,50.41177,0</coordinates>
		</Point>
	</Placemark>
	<Placemark>
		<name>71_EA</name>
		<Snippet maxLines="0"></Snippet>
		<description><![CDATA[<style type='text/css'>*{font-family:Verdana,Arial,Helvetica,Sans-Serif;}</style><table border='0' cellspacing='0' cellpadding='0'><tr><td colspan='2' style='vertical-align: top; padding-left: 10px; padding-right: 10px; white-space: nowrap;'><b>71_EA</b></td></tr><tr><td colspan='2' style='vertical-align: top; padding-left: 10px; padding-right: 10px; max-width: 400px; white-space: nowrap;'>&nbsp;</td></tr><tr bgcolor='#ddffdd' ><td style='vertical-align: top; padding-left: 10px; white-space: nowrap;'><b>Latitude</b></td><td style='vertical-align: top; padding-left: 6px; padding-right: 10px; white-space: nowrap;'>50.467793</td></tr><tr><td style='vertical-align: top; padding-left: 10px; white-space: nowrap;'><b>Longitude</b></td><td style='vertical-align: top; padding-left: 6px; padding-right: 10px; white-space: nowrap;'>-4.2375767</td></tr></table>]]></description>
		<LookAt>
			<longitude>-4.2375767</longitude>
			<latitude>50.467793</latitude>
			<altitude>0</altitude>
			<heading>0</heading>
			<tilt>0</tilt>
			<range>1000</range>
			<altitudeMode>relativeToGround</altitudeMode>
		</LookAt>
		<styleUrl>#Sheet1Map03</styleUrl>
		<ExtendedData>
		</ExtendedData>
		<Point>
			<coordinates>-4.2375767,50.467793,0</coordinates>
		</Point>
	</Placemark>
	<Placemark>
		<name>72_EA</name>
		<Snippet maxLines="0"></Snippet>
		<description><![CDATA[<style type='text/css'>*{font-family:Verdana,Arial,Helvetica,Sans-Serif;}</style><table border='0' cellspacing='0' cellpadding='0'><tr><td colspan='2' style='vertical-align: top; padding-left: 10px; padding-right: 10px; white-space: nowrap;'><b>72_EA</b></td></tr><tr><td colspan='2' style='vertical-align: top; padding-left: 10px; padding-right: 10px; max-width: 400px; white-space: nowrap;'>&nbsp;</td></tr><tr bgcolor='#ddffdd' ><td style='vertical-align: top; padding-left: 10px; white-space: nowrap;'><b>Latitude</b></td><td style='vertical-align: top; padding-left: 6px; padding-right: 10px; white-space: nowrap;'>50.464946</td></tr><tr><td style='vertical-align: top; padding-left: 10px; white-space: nowrap;'><b>Longitude</b></td><td style='vertical-align: top; padding-left: 6px; padding-right: 10px; white-space: nowrap;'>-4.1500762</td></tr></table>]]></description>
		<LookAt>
			<longitude>-4.1500762</longitude>
			<latitude>50.464946</latitude>
			<altitude>0</altitude>
			<heading>0</heading>
			<tilt>0</tilt>
			<range>1000</range>
			<altitudeMode>relativeToGround</altitudeMode>
		</LookAt>
		<styleUrl>#Sheet1Map03</styleUrl>
		<ExtendedData>
		</ExtendedData>
		<Point>
			<coordinates>-4.1500762,50.464946,0</coordinates>
		</Point>
	</Placemark>
	<Placemark>
		<name>73_EA</name>
		<Snippet maxLines="0"></Snippet>
		<description><![CDATA[<style type='text/css'>*{font-family:Verdana,Arial,Helvetica,Sans-Serif;}</style><table border='0' cellspacing='0' cellpadding='0'><tr><td colspan='2' style='vertical-align: top; padding-left: 10px; padding-right: 10px; white-space: nowrap;'><b>73_EA</b></td></tr><tr><td colspan='2' style='vertical-align: top; padding-left: 10px; padding-right: 10px; max-width: 400px; white-space: nowrap;'>&nbsp;</td></tr><tr bgcolor='#ddffdd' ><td style='vertical-align: top; padding-left: 10px; white-space: nowrap;'><b>Latitude</b></td><td style='vertical-align: top; padding-left: 6px; padding-right: 10px; white-space: nowrap;'>50.424511</td></tr><tr><td style='vertical-align: top; padding-left: 10px; white-space: nowrap;'><b>Longitude</b></td><td style='vertical-align: top; padding-left: 6px; padding-right: 10px; white-space: nowrap;'>-4.1961133</td></tr></table>]]></description>
		<LookAt>
			<longitude>-4.1961133</longitude>
			<latitude>50.424511</latitude>
			<altitude>0</altitude>
			<heading>0</heading>
			<tilt>0</tilt>
			<range>1000</range>
			<altitudeMode>relativeToGround</altitudeMode>
		</LookAt>
		<styleUrl>#Sheet1Map03</styleUrl>
		<ExtendedData>
		</ExtendedData>
		<Point>
			<coordinates>-4.1961133,50.42451100000001,0</coordinates>
		</Point>
	</Placemark>
	<Placemark>
		<name>74_EA</name>
		<Snippet maxLines="0"></Snippet>
		<description><![CDATA[<style type='text/css'>*{font-family:Verdana,Arial,Helvetica,Sans-Serif;}</style><table border='0' cellspacing='0' cellpadding='0'><tr><td colspan='2' style='vertical-align: top; padding-left: 10px; padding-right: 10px; white-space: nowrap;'><b>74_EA</b></td></tr><tr><td colspan='2' style='vertical-align: top; padding-left: 10px; padding-right: 10px; max-width: 400px; white-space: nowrap;'>&nbsp;</td></tr><tr bgcolor='#ddffdd' ><td style='vertical-align: top; padding-left: 10px; white-space: nowrap;'><b>Latitude</b></td><td style='vertical-align: top; padding-left: 6px; padding-right: 10px; white-space: nowrap;'>50.365621</td></tr><tr><td style='vertical-align: top; padding-left: 10px; white-space: nowrap;'><b>Longitude</b></td><td style='vertical-align: top; padding-left: 6px; padding-right: 10px; white-space: nowrap;'>-4.1708939</td></tr></table>]]></description>
		<LookAt>
			<longitude>-4.1708939</longitude>
			<latitude>50.365621</latitude>
			<altitude>0</altitude>
			<heading>0</heading>
			<tilt>0</tilt>
			<range>1000</range>
			<altitudeMode>relativeToGround</altitudeMode>
		</LookAt>
		<styleUrl>#Sheet1Map03</styleUrl>
		<ExtendedData>
		</ExtendedData>
		<Point>
			<coordinates>-4.1708939,50.365621,0</coordinates>
		</Point>
	</Placemark>
	<Placemark>
		<name>75_EA</name>
		<Snippet maxLines="0"></Snippet>
		<description><![CDATA[<style type='text/css'>*{font-family:Verdana,Arial,Helvetica,Sans-Serif;}</style><table border='0' cellspacing='0' cellpadding='0'><tr><td colspan='2' style='vertical-align: top; padding-left: 10px; padding-right: 10px; white-space: nowrap;'><b>75_EA</b></td></tr><tr><td colspan='2' style='vertical-align: top; padding-left: 10px; padding-right: 10px; max-width: 400px; white-space: nowrap;'>&nbsp;</td></tr><tr bgcolor='#ddffdd' ><td style='vertical-align: top; padding-left: 10px; white-space: nowrap;'><b>Latitude</b></td><td style='vertical-align: top; padding-left: 6px; padding-right: 10px; white-space: nowrap;'>50.358771</td></tr><tr><td style='vertical-align: top; padding-left: 10px; white-space: nowrap;'><b>Longitude</b></td><td style='vertical-align: top; padding-left: 6px; padding-right: 10px; white-space: nowrap;'>-4.1523036</td></tr></table>]]></description>
		<LookAt>
			<longitude>-4.1523036</longitude>
			<latitude>50.358771</latitude>
			<altitude>0</altitude>
			<heading>0</heading>
			<tilt>0</tilt>
			<range>1000</range>
			<altitudeMode>relativeToGround</altitudeMode>
		</LookAt>
		<styleUrl>#Sheet1Map03</styleUrl>
		<ExtendedData>
		</ExtendedData>
		<Point>
			<coordinates>-4.1523036,50.35877099999999,0</coordinates>
		</Point>
	</Placemark>
	<Placemark>
		<name>76_EA</name>
		<Snippet maxLines="0"></Snippet>
		<description><![CDATA[<style type='text/css'>*{font-family:Verdana,Arial,Helvetica,Sans-Serif;}</style><table border='0' cellspacing='0' cellpadding='0'><tr><td colspan='2' style='vertical-align: top; padding-left: 10px; padding-right: 10px; white-space: nowrap;'><b>76_EA</b></td></tr><tr><td colspan='2' style='vertical-align: top; padding-left: 10px; padding-right: 10px; max-width: 400px; white-space: nowrap;'>&nbsp;</td></tr><tr bgcolor='#ddffdd' ><td style='vertical-align: top; padding-left: 10px; white-space: nowrap;'><b>Latitude</b></td><td style='vertical-align: top; padding-left: 6px; padding-right: 10px; white-space: nowrap;'>50.386005</td></tr><tr><td style='vertical-align: top; padding-left: 10px; white-space: nowrap;'><b>Longitude</b></td><td style='vertical-align: top; padding-left: 6px; padding-right: 10px; white-space: nowrap;'>-4.0857865</td></tr></table>]]></description>
		<LookAt>
			<longitude>-4.0857865</longitude>
			<latitude>50.386005</latitude>
			<altitude>0</altitude>
			<heading>0</heading>
			<tilt>0</tilt>
			<range>1000</range>
			<altitudeMode>relativeToGround</altitudeMode>
		</LookAt>
		<styleUrl>#Sheet1Map03</styleUrl>
		<ExtendedData>
		</ExtendedData>
		<Point>
			<coordinates>-4.0857865,50.386005,0</coordinates>
		</Point>
	</Placemark>
	<Placemark>
		<name>77_EA</name>
		<Snippet maxLines="0"></Snippet>
		<description><![CDATA[<style type='text/css'>*{font-family:Verdana,Arial,Helvetica,Sans-Serif;}</style><table border='0' cellspacing='0' cellpadding='0'><tr><td colspan='2' style='vertical-align: top; padding-left: 10px; padding-right: 10px; white-space: nowrap;'><b>77_EA</b></td></tr><tr><td colspan='2' style='vertical-align: top; padding-left: 10px; padding-right: 10px; max-width: 400px; white-space: nowrap;'>&nbsp;</td></tr><tr bgcolor='#ddffdd' ><td style='vertical-align: top; padding-left: 10px; white-space: nowrap;'><b>Latitude</b></td><td style='vertical-align: top; padding-left: 6px; padding-right: 10px; white-space: nowrap;'>50.35916</td></tr><tr><td style='vertical-align: top; padding-left: 10px; white-space: nowrap;'><b>Longitude</b></td><td style='vertical-align: top; padding-left: 6px; padding-right: 10px; white-space: nowrap;'>-4.1312314</td></tr></table>]]></description>
		<LookAt>
			<longitude>-4.1312314</longitude>
			<latitude>50.35916</latitude>
			<altitude>0</altitude>
			<heading>0</heading>
			<tilt>0</tilt>
			<range>1000</range>
			<altitudeMode>relativeToGround</altitudeMode>
		</LookAt>
		<styleUrl>#Sheet1Map03</styleUrl>
		<ExtendedData>
		</ExtendedData>
		<Point>
			<coordinates>-4.1312314,50.35916,0</coordinates>
		</Point>
	</Placemark>
	<Placemark>
		<name>78_EA</name>
		<Snippet maxLines="0"></Snippet>
		<description><![CDATA[<style type='text/css'>*{font-family:Verdana,Arial,Helvetica,Sans-Serif;}</style><table border='0' cellspacing='0' cellpadding='0'><tr><td colspan='2' style='vertical-align: top; padding-left: 10px; padding-right: 10px; white-space: nowrap;'><b>78_EA</b></td></tr><tr><td colspan='2' style='vertical-align: top; padding-left: 10px; padding-right: 10px; max-width: 400px; white-space: nowrap;'>&nbsp;</td></tr><tr bgcolor='#ddffdd' ><td style='vertical-align: top; padding-left: 10px; white-space: nowrap;'><b>Latitude</b></td><td style='vertical-align: top; padding-left: 6px; padding-right: 10px; white-space: nowrap;'>50.349274</td></tr><tr><td style='vertical-align: top; padding-left: 10px; white-space: nowrap;'><b>Longitude</b></td><td style='vertical-align: top; padding-left: 6px; padding-right: 10px; white-space: nowrap;'>-4.1307886</td></tr></table>]]></description>
		<LookAt>
			<longitude>-4.1307886</longitude>
			<latitude>50.349274</latitude>
			<altitude>0</altitude>
			<heading>0</heading>
			<tilt>0</tilt>
			<range>1000</range>
			<altitudeMode>relativeToGround</altitudeMode>
		</LookAt>
		<styleUrl>#Sheet1Map03</styleUrl>
		<ExtendedData>
		</ExtendedData>
		<Point>
			<coordinates>-4.1307886,50.349274,0</coordinates>
		</Point>
	</Placemark>
	<Placemark>
		<name>79_EA</name>
		<Snippet maxLines="0"></Snippet>
		<description><![CDATA[<style type='text/css'>*{font-family:Verdana,Arial,Helvetica,Sans-Serif;}</style><table border='0' cellspacing='0' cellpadding='0'><tr><td colspan='2' style='vertical-align: top; padding-left: 10px; padding-right: 10px; white-space: nowrap;'><b>79_EA</b></td></tr><tr><td colspan='2' style='vertical-align: top; padding-left: 10px; padding-right: 10px; max-width: 400px; white-space: nowrap;'>&nbsp;</td></tr><tr bgcolor='#ddffdd' ><td style='vertical-align: top; padding-left: 10px; white-space: nowrap;'><b>Latitude</b></td><td style='vertical-align: top; padding-left: 6px; padding-right: 10px; white-space: nowrap;'>50.311095</td></tr><tr><td style='vertical-align: top; padding-left: 10px; white-space: nowrap;'><b>Longitude</b></td><td style='vertical-align: top; padding-left: 6px; padding-right: 10px; white-space: nowrap;'>-4.053235</td></tr></table>]]></description>
		<LookAt>
			<longitude>-4.053235</longitude>
			<latitude>50.311095</latitude>
			<altitude>0</altitude>
			<heading>0</heading>
			<tilt>0</tilt>
			<range>1000</range>
			<altitudeMode>relativeToGround</altitudeMode>
		</LookAt>
		<styleUrl>#Sheet1Map03</styleUrl>
		<ExtendedData>
		</ExtendedData>
		<Point>
			<coordinates>-4.053235,50.31109499999999,0</coordinates>
		</Point>
	</Placemark>
	<Placemark>
		<name>80_EA</name>
		<Snippet maxLines="0"></Snippet>
		<description><![CDATA[<style type='text/css'>*{font-family:Verdana,Arial,Helvetica,Sans-Serif;}</style><table border='0' cellspacing='0' cellpadding='0'><tr><td colspan='2' style='vertical-align: top; padding-left: 10px; padding-right: 10px; white-space: nowrap;'><b>80_EA</b></td></tr><tr><td colspan='2' style='vertical-align: top; padding-left: 10px; padding-right: 10px; max-width: 400px; white-space: nowrap;'>&nbsp;</td></tr><tr bgcolor='#ddffdd' ><td style='vertical-align: top; padding-left: 10px; white-space: nowrap;'><b>Latitude</b></td><td style='vertical-align: top; padding-left: 6px; padding-right: 10px; white-space: nowrap;'>50.311826</td></tr><tr><td style='vertical-align: top; padding-left: 10px; white-space: nowrap;'><b>Longitude</b></td><td style='vertical-align: top; padding-left: 6px; padding-right: 10px; white-space: nowrap;'>-4.0530699</td></tr></table>]]></description>
		<LookAt>
			<longitude>-4.0530699</longitude>
			<latitude>50.311826</latitude>
			<altitude>0</altitude>
			<heading>0</heading>
			<tilt>0</tilt>
			<range>1000</range>
			<altitudeMode>relativeToGround</altitudeMode>
		</LookAt>
		<styleUrl>#Sheet1Map03</styleUrl>
		<ExtendedData>
		</ExtendedData>
		<Point>
			<coordinates>-4.0530699,50.311826,0</coordinates>
		</Point>
	</Placemark>
	<Placemark>
		<name>81_EA</name>
		<Snippet maxLines="0"></Snippet>
		<description><![CDATA[<style type='text/css'>*{font-family:Verdana,Arial,Helvetica,Sans-Serif;}</style><table border='0' cellspacing='0' cellpadding='0'><tr><td colspan='2' style='vertical-align: top; padding-left: 10px; padding-right: 10px; white-space: nowrap;'><b>81_EA</b></td></tr><tr><td colspan='2' style='vertical-align: top; padding-left: 10px; padding-right: 10px; max-width: 400px; white-space: nowrap;'>&nbsp;</td></tr><tr bgcolor='#ddffdd' ><td style='vertical-align: top; padding-left: 10px; white-space: nowrap;'><b>Latitude</b></td><td style='vertical-align: top; padding-left: 6px; padding-right: 10px; white-space: nowrap;'>50.312917</td></tr><tr><td style='vertical-align: top; padding-left: 10px; white-space: nowrap;'><b>Longitude</b></td><td style='vertical-align: top; padding-left: 6px; padding-right: 10px; white-space: nowrap;'>-4.0519089</td></tr></table>]]></description>
		<LookAt>
			<longitude>-4.0519089</longitude>
			<latitude>50.312917</latitude>
			<altitude>0</altitude>
			<heading>0</heading>
			<tilt>0</tilt>
			<range>1000</range>
			<altitudeMode>relativeToGround</altitudeMode>
		</LookAt>
		<styleUrl>#Sheet1Map03</styleUrl>
		<ExtendedData>
		</ExtendedData>
		<Point>
			<coordinates>-4.0519089,50.312917,0</coordinates>
		</Point>
	</Placemark>
	<Placemark>
		<name>83_EA</name>
		<Snippet maxLines="0"></Snippet>
		<description><![CDATA[<style type='text/css'>*{font-family:Verdana,Arial,Helvetica,Sans-Serif;}</style><table border='0' cellspacing='0' cellpadding='0'><tr><td colspan='2' style='vertical-align: top; padding-left: 10px; padding-right: 10px; white-space: nowrap;'><b>83_EA</b></td></tr><tr><td colspan='2' style='vertical-align: top; padding-left: 10px; padding-right: 10px; max-width: 400px; white-space: nowrap;'>&nbsp;</td></tr><tr bgcolor='#ddffdd' ><td style='vertical-align: top; padding-left: 10px; white-space: nowrap;'><b>Latitude</b></td><td style='vertical-align: top; padding-left: 6px; padding-right: 10px; white-space: nowrap;'>50.419835</td></tr><tr><td style='vertical-align: top; padding-left: 10px; white-space: nowrap;'><b>Longitude</b></td><td style='vertical-align: top; padding-left: 6px; padding-right: 10px; white-space: nowrap;'>-3.6701175</td></tr></table>]]></description>
		<LookAt>
			<longitude>-3.6701175</longitude>
			<latitude>50.419835</latitude>
			<altitude>0</altitude>
			<heading>0</heading>
			<tilt>0</tilt>
			<range>1000</range>
			<altitudeMode>relativeToGround</altitudeMode>
		</LookAt>
		<styleUrl>#Sheet1Map03</styleUrl>
		<ExtendedData>
		</ExtendedData>
		<Point>
			<coordinates>-3.6701175,50.41983500000001,0</coordinates>
		</Point>
	</Placemark>
	<Placemark>
		<name>84_EA</name>
		<Snippet maxLines="0"></Snippet>
		<description><![CDATA[<style type='text/css'>*{font-family:Verdana,Arial,Helvetica,Sans-Serif;}</style><table border='0' cellspacing='0' cellpadding='0'><tr><td colspan='2' style='vertical-align: top; padding-left: 10px; padding-right: 10px; white-space: nowrap;'><b>84_EA</b></td></tr><tr><td colspan='2' style='vertical-align: top; padding-left: 10px; padding-right: 10px; max-width: 400px; white-space: nowrap;'>&nbsp;</td></tr><tr bgcolor='#ddffdd' ><td style='vertical-align: top; padding-left: 10px; white-space: nowrap;'><b>Latitude</b></td><td style='vertical-align: top; padding-left: 6px; padding-right: 10px; white-space: nowrap;'>50.39299</td></tr><tr><td style='vertical-align: top; padding-left: 10px; white-space: nowrap;'><b>Longitude</b></td><td style='vertical-align: top; padding-left: 6px; padding-right: 10px; white-space: nowrap;'>-3.5910764</td></tr></table>]]></description>
		<LookAt>
			<longitude>-3.5910764</longitude>
			<latitude>50.39299</latitude>
			<altitude>0</altitude>
			<heading>0</heading>
			<tilt>0</tilt>
			<range>1000</range>
			<altitudeMode>relativeToGround</altitudeMode>
		</LookAt>
		<styleUrl>#Sheet1Map03</styleUrl>
		<ExtendedData>
		</ExtendedData>
		<Point>
			<coordinates>-3.5910764,50.39299,0</coordinates>
		</Point>
	</Placemark>
	<Placemark>
		<name>85_EA</name>
		<Snippet maxLines="0"></Snippet>
		<description><![CDATA[<style type='text/css'>*{font-family:Verdana,Arial,Helvetica,Sans-Serif;}</style><table border='0' cellspacing='0' cellpadding='0'><tr><td colspan='2' style='vertical-align: top; padding-left: 10px; padding-right: 10px; white-space: nowrap;'><b>85_EA</b></td></tr><tr><td colspan='2' style='vertical-align: top; padding-left: 10px; padding-right: 10px; max-width: 400px; white-space: nowrap;'>&nbsp;</td></tr><tr bgcolor='#ddffdd' ><td style='vertical-align: top; padding-left: 10px; white-space: nowrap;'><b>Latitude</b></td><td style='vertical-align: top; padding-left: 6px; padding-right: 10px; white-space: nowrap;'>50.385416</td></tr><tr><td style='vertical-align: top; padding-left: 10px; white-space: nowrap;'><b>Longitude</b></td><td style='vertical-align: top; padding-left: 6px; padding-right: 10px; white-space: nowrap;'>-3.5892052</td></tr></table>]]></description>
		<LookAt>
			<longitude>-3.5892052</longitude>
			<latitude>50.385416</latitude>
			<altitude>0</altitude>
			<heading>0</heading>
			<tilt>0</tilt>
			<range>1000</range>
			<altitudeMode>relativeToGround</altitudeMode>
		</LookAt>
		<styleUrl>#Sheet1Map03</styleUrl>
		<ExtendedData>
		</ExtendedData>
		<Point>
			<coordinates>-3.5892052,50.38541600000001,0</coordinates>
		</Point>
	</Placemark>
	<Placemark>
		<name>86_EA</name>
		<Snippet maxLines="0"></Snippet>
		<description><![CDATA[<style type='text/css'>*{font-family:Verdana,Arial,Helvetica,Sans-Serif;}</style><table border='0' cellspacing='0' cellpadding='0'><tr><td colspan='2' style='vertical-align: top; padding-left: 10px; padding-right: 10px; white-space: nowrap;'><b>86_EA</b></td></tr><tr><td colspan='2' style='vertical-align: top; padding-left: 10px; padding-right: 10px; max-width: 400px; white-space: nowrap;'>&nbsp;</td></tr><tr bgcolor='#ddffdd' ><td style='vertical-align: top; padding-left: 10px; white-space: nowrap;'><b>Latitude</b></td><td style='vertical-align: top; padding-left: 6px; padding-right: 10px; white-space: nowrap;'>50.365772</td></tr><tr><td style='vertical-align: top; padding-left: 10px; white-space: nowrap;'><b>Longitude</b></td><td style='vertical-align: top; padding-left: 6px; padding-right: 10px; white-space: nowrap;'>-3.580056</td></tr></table>]]></description>
		<LookAt>
			<longitude>-3.580056</longitude>
			<latitude>50.365772</latitude>
			<altitude>0</altitude>
			<heading>0</heading>
			<tilt>0</tilt>
			<range>1000</range>
			<altitudeMode>relativeToGround</altitudeMode>
		</LookAt>
		<styleUrl>#Sheet1Map03</styleUrl>
		<ExtendedData>
		</ExtendedData>
		<Point>
			<coordinates>-3.580056,50.365772,0</coordinates>
		</Point>
	</Placemark>
	<Placemark>
		<name>87_EA</name>
		<Snippet maxLines="0"></Snippet>
		<description><![CDATA[<style type='text/css'>*{font-family:Verdana,Arial,Helvetica,Sans-Serif;}</style><table border='0' cellspacing='0' cellpadding='0'><tr><td colspan='2' style='vertical-align: top; padding-left: 10px; padding-right: 10px; white-space: nowrap;'><b>87_EA</b></td></tr><tr><td colspan='2' style='vertical-align: top; padding-left: 10px; padding-right: 10px; max-width: 400px; white-space: nowrap;'>&nbsp;</td></tr><tr bgcolor='#ddffdd' ><td style='vertical-align: top; padding-left: 10px; white-space: nowrap;'><b>Latitude</b></td><td style='vertical-align: top; padding-left: 6px; padding-right: 10px; white-space: nowrap;'>50.34387</td></tr><tr><td style='vertical-align: top; padding-left: 10px; white-space: nowrap;'><b>Longitude</b></td><td style='vertical-align: top; padding-left: 6px; padding-right: 10px; white-space: nowrap;'>-3.5655415</td></tr></table>]]></description>
		<LookAt>
			<longitude>-3.5655415</longitude>
			<latitude>50.34387</latitude>
			<altitude>0</altitude>
			<heading>0</heading>
			<tilt>0</tilt>
			<range>1000</range>
			<altitudeMode>relativeToGround</altitudeMode>
		</LookAt>
		<styleUrl>#Sheet1Map03</styleUrl>
		<ExtendedData>
		</ExtendedData>
		<Point>
			<coordinates>-3.5655415,50.34387,0</coordinates>
		</Point>
	</Placemark>
	<Placemark>
		<name>88_EA</name>
		<Snippet maxLines="0"></Snippet>
		<description><![CDATA[<style type='text/css'>*{font-family:Verdana,Arial,Helvetica,Sans-Serif;}</style><table border='0' cellspacing='0' cellpadding='0'><tr><td colspan='2' style='vertical-align: top; padding-left: 10px; padding-right: 10px; white-space: nowrap;'><b>88_EA</b></td></tr><tr><td colspan='2' style='vertical-align: top; padding-left: 10px; padding-right: 10px; max-width: 400px; white-space: nowrap;'>&nbsp;</td></tr><tr bgcolor='#ddffdd' ><td style='vertical-align: top; padding-left: 10px; white-space: nowrap;'><b>Latitude</b></td><td style='vertical-align: top; padding-left: 6px; padding-right: 10px; white-space: nowrap;'>50.338702</td></tr><tr><td style='vertical-align: top; padding-left: 10px; white-space: nowrap;'><b>Longitude</b></td><td style='vertical-align: top; padding-left: 6px; padding-right: 10px; white-space: nowrap;'>-3.5485081</td></tr></table>]]></description>
		<LookAt>
			<longitude>-3.5485081</longitude>
			<latitude>50.338702</latitude>
			<altitude>0</altitude>
			<heading>0</heading>
			<tilt>0</tilt>
			<range>1000</range>
			<altitudeMode>relativeToGround</altitudeMode>
		</LookAt>
		<styleUrl>#Sheet1Map03</styleUrl>
		<ExtendedData>
		</ExtendedData>
		<Point>
			<coordinates>-3.5485081,50.338702,0</coordinates>
		</Point>
	</Placemark>
	<Placemark>
		<name>91_EA</name>
		<Snippet maxLines="0"></Snippet>
		<description><![CDATA[<style type='text/css'>*{font-family:Verdana,Arial,Helvetica,Sans-Serif;}</style><table border='0' cellspacing='0' cellpadding='0'><tr><td colspan='2' style='vertical-align: top; padding-left: 10px; padding-right: 10px; white-space: nowrap;'><b>91_EA</b></td></tr><tr><td colspan='2' style='vertical-align: top; padding-left: 10px; padding-right: 10px; max-width: 400px; white-space: nowrap;'>&nbsp;</td></tr><tr bgcolor='#ddffdd' ><td style='vertical-align: top; padding-left: 10px; white-space: nowrap;'><b>Latitude</b></td><td style='vertical-align: top; padding-left: 6px; padding-right: 10px; white-space: nowrap;'>50.538852</td></tr><tr><td style='vertical-align: top; padding-left: 10px; white-space: nowrap;'><b>Longitude</b></td><td style='vertical-align: top; padding-left: 6px; padding-right: 10px; white-space: nowrap;'>-3.5790455</td></tr></table>]]></description>
		<LookAt>
			<longitude>-3.5790455</longitude>
			<latitude>50.538852</latitude>
			<altitude>0</altitude>
			<heading>0</heading>
			<tilt>0</tilt>
			<range>1000</range>
			<altitudeMode>relativeToGround</altitudeMode>
		</LookAt>
		<styleUrl>#Sheet1Map03</styleUrl>
		<ExtendedData>
		</ExtendedData>
		<Point>
			<coordinates>-3.5790455,50.538852,0</coordinates>
		</Point>
	</Placemark>
	<Placemark>
		<name>92_EA</name>
		<Snippet maxLines="0"></Snippet>
		<description><![CDATA[<style type='text/css'>*{font-family:Verdana,Arial,Helvetica,Sans-Serif;}</style><table border='0' cellspacing='0' cellpadding='0'><tr><td colspan='2' style='vertical-align: top; padding-left: 10px; padding-right: 10px; white-space: nowrap;'><b>92_EA</b></td></tr><tr><td colspan='2' style='vertical-align: top; padding-left: 10px; padding-right: 10px; max-width: 400px; white-space: nowrap;'>&nbsp;</td></tr><tr bgcolor='#ddffdd' ><td style='vertical-align: top; padding-left: 10px; white-space: nowrap;'><b>Latitude</b></td><td style='vertical-align: top; padding-left: 6px; padding-right: 10px; white-space: nowrap;'>50.538489</td></tr><tr><td style='vertical-align: top; padding-left: 10px; white-space: nowrap;'><b>Longitude</b></td><td style='vertical-align: top; padding-left: 6px; padding-right: 10px; white-space: nowrap;'>-3.5726828</td></tr></table>]]></description>
		<LookAt>
			<longitude>-3.5726828</longitude>
			<latitude>50.538489</latitude>
			<altitude>0</altitude>
			<heading>0</heading>
			<tilt>0</tilt>
			<range>1000</range>
			<altitudeMode>relativeToGround</altitudeMode>
		</LookAt>
		<styleUrl>#Sheet1Map03</styleUrl>
		<ExtendedData>
		</ExtendedData>
		<Point>
			<coordinates>-3.5726828,50.538489,0</coordinates>
		</Point>
	</Placemark>
	<Placemark>
		<name>93_EA</name>
		<Snippet maxLines="0"></Snippet>
		<description><![CDATA[<style type='text/css'>*{font-family:Verdana,Arial,Helvetica,Sans-Serif;}</style><table border='0' cellspacing='0' cellpadding='0'><tr><td colspan='2' style='vertical-align: top; padding-left: 10px; padding-right: 10px; white-space: nowrap;'><b>93_EA</b></td></tr><tr><td colspan='2' style='vertical-align: top; padding-left: 10px; padding-right: 10px; max-width: 400px; white-space: nowrap;'>&nbsp;</td></tr><tr bgcolor='#ddffdd' ><td style='vertical-align: top; padding-left: 10px; white-space: nowrap;'><b>Latitude</b></td><td style='vertical-align: top; padding-left: 6px; padding-right: 10px; white-space: nowrap;'>50.54086</td></tr><tr><td style='vertical-align: top; padding-left: 10px; white-space: nowrap;'><b>Longitude</b></td><td style='vertical-align: top; padding-left: 6px; padding-right: 10px; white-space: nowrap;'>-3.5635883</td></tr></table>]]></description>
		<LookAt>
			<longitude>-3.5635883</longitude>
			<latitude>50.54086</latitude>
			<altitude>0</altitude>
			<heading>0</heading>
			<tilt>0</tilt>
			<range>1000</range>
			<altitudeMode>relativeToGround</altitudeMode>
		</LookAt>
		<styleUrl>#Sheet1Map03</styleUrl>
		<ExtendedData>
		</ExtendedData>
		<Point>
			<coordinates>-3.5635883,50.54086000000001,0</coordinates>
		</Point>
	</Placemark>
	<Placemark>
		<name>94_EA</name>
		<Snippet maxLines="0"></Snippet>
		<description><![CDATA[<style type='text/css'>*{font-family:Verdana,Arial,Helvetica,Sans-Serif;}</style><table border='0' cellspacing='0' cellpadding='0'><tr><td colspan='2' style='vertical-align: top; padding-left: 10px; padding-right: 10px; white-space: nowrap;'><b>94_EA</b></td></tr><tr><td colspan='2' style='vertical-align: top; padding-left: 10px; padding-right: 10px; max-width: 400px; white-space: nowrap;'>&nbsp;</td></tr><tr bgcolor='#ddffdd' ><td style='vertical-align: top; padding-left: 10px; white-space: nowrap;'><b>Latitude</b></td><td style='vertical-align: top; padding-left: 6px; padding-right: 10px; white-space: nowrap;'>50.543727</td></tr><tr><td style='vertical-align: top; padding-left: 10px; white-space: nowrap;'><b>Longitude</b></td><td style='vertical-align: top; padding-left: 6px; padding-right: 10px; white-space: nowrap;'>-3.5140027</td></tr></table>]]></description>
		<LookAt>
			<longitude>-3.5140027</longitude>
			<latitude>50.543727</latitude>
			<altitude>0</altitude>
			<heading>0</heading>
			<tilt>0</tilt>
			<range>1000</range>
			<altitudeMode>relativeToGround</altitudeMode>
		</LookAt>
		<styleUrl>#Sheet1Map03</styleUrl>
		<ExtendedData>
		</ExtendedData>
		<Point>
			<coordinates>-3.5140027,50.54372699999999,0</coordinates>
		</Point>
	</Placemark>
	<Placemark>
		<name>95_EA</name>
		<Snippet maxLines="0"></Snippet>
		<description><![CDATA[<style type='text/css'>*{font-family:Verdana,Arial,Helvetica,Sans-Serif;}</style><table border='0' cellspacing='0' cellpadding='0'><tr><td colspan='2' style='vertical-align: top; padding-left: 10px; padding-right: 10px; white-space: nowrap;'><b>95_EA</b></td></tr><tr><td colspan='2' style='vertical-align: top; padding-left: 10px; padding-right: 10px; max-width: 400px; white-space: nowrap;'>&nbsp;</td></tr><tr bgcolor='#ddffdd' ><td style='vertical-align: top; padding-left: 10px; white-space: nowrap;'><b>Latitude</b></td><td style='vertical-align: top; padding-left: 6px; padding-right: 10px; white-space: nowrap;'>50.540134</td></tr><tr><td style='vertical-align: top; padding-left: 10px; white-space: nowrap;'><b>Longitude</b></td><td style='vertical-align: top; padding-left: 6px; padding-right: 10px; white-space: nowrap;'>-3.4956258</td></tr></table>]]></description>
		<LookAt>
			<longitude>-3.4956258</longitude>
			<latitude>50.540134</latitude>
			<altitude>0</altitude>
			<heading>0</heading>
			<tilt>0</tilt>
			<range>1000</range>
			<altitudeMode>relativeToGround</altitudeMode>
		</LookAt>
		<styleUrl>#Sheet1Map03</styleUrl>
		<ExtendedData>
		</ExtendedData>
		<Point>
			<coordinates>-3.4956258,50.540134,0</coordinates>
		</Point>
	</Placemark>
	<Placemark>
		<name>96_EA</name>
		<Snippet maxLines="0"></Snippet>
		<description><![CDATA[<style type='text/css'>*{font-family:Verdana,Arial,Helvetica,Sans-Serif;}</style><table border='0' cellspacing='0' cellpadding='0'><tr><td colspan='2' style='vertical-align: top; padding-left: 10px; padding-right: 10px; white-space: nowrap;'><b>96_EA</b></td></tr><tr><td colspan='2' style='vertical-align: top; padding-left: 10px; padding-right: 10px; max-width: 400px; white-space: nowrap;'>&nbsp;</td></tr><tr bgcolor='#ddffdd' ><td style='vertical-align: top; padding-left: 10px; white-space: nowrap;'><b>Latitude</b></td><td style='vertical-align: top; padding-left: 6px; padding-right: 10px; white-space: nowrap;'>50.546281</td></tr><tr><td style='vertical-align: top; padding-left: 10px; white-space: nowrap;'><b>Longitude</b></td><td style='vertical-align: top; padding-left: 6px; padding-right: 10px; white-space: nowrap;'>-3.493195</td></tr></table>]]></description>
		<LookAt>
			<longitude>-3.493195</longitude>
			<latitude>50.546281</latitude>
			<altitude>0</altitude>
			<heading>0</heading>
			<tilt>0</tilt>
			<range>1000</range>
			<altitudeMode>relativeToGround</altitudeMode>
		</LookAt>
		<styleUrl>#Sheet1Map03</styleUrl>
		<ExtendedData>
		</ExtendedData>
		<Point>
			<coordinates>-3.493195,50.546281,0</coordinates>
		</Point>
	</Placemark>
	<Placemark>
		<name>97_EA</name>
		<Snippet maxLines="0"></Snippet>
		<description><![CDATA[<style type='text/css'>*{font-family:Verdana,Arial,Helvetica,Sans-Serif;}</style><table border='0' cellspacing='0' cellpadding='0'><tr><td colspan='2' style='vertical-align: top; padding-left: 10px; padding-right: 10px; white-space: nowrap;'><b>97_EA</b></td></tr><tr><td colspan='2' style='vertical-align: top; padding-left: 10px; padding-right: 10px; max-width: 400px; white-space: nowrap;'>&nbsp;</td></tr><tr bgcolor='#ddffdd' ><td style='vertical-align: top; padding-left: 10px; white-space: nowrap;'><b>Latitude</b></td><td style='vertical-align: top; padding-left: 6px; padding-right: 10px; white-space: nowrap;'>50.690403</td></tr><tr><td style='vertical-align: top; padding-left: 10px; white-space: nowrap;'><b>Longitude</b></td><td style='vertical-align: top; padding-left: 6px; padding-right: 10px; white-space: nowrap;'>-3.4873186</td></tr></table>]]></description>
		<LookAt>
			<longitude>-3.4873186</longitude>
			<latitude>50.690403</latitude>
			<altitude>0</altitude>
			<heading>0</heading>
			<tilt>0</tilt>
			<range>1000</range>
			<altitudeMode>relativeToGround</altitudeMode>
		</LookAt>
		<styleUrl>#Sheet1Map03</styleUrl>
		<ExtendedData>
		</ExtendedData>
		<Point>
			<coordinates>-3.4873186,50.69040300000001,0</coordinates>
		</Point>
	</Placemark>
	<Placemark>
		<name>98_EA</name>
		<Snippet maxLines="0"></Snippet>
		<description><![CDATA[<style type='text/css'>*{font-family:Verdana,Arial,Helvetica,Sans-Serif;}</style><table border='0' cellspacing='0' cellpadding='0'><tr><td colspan='2' style='vertical-align: top; padding-left: 10px; padding-right: 10px; white-space: nowrap;'><b>98_EA</b></td></tr><tr><td colspan='2' style='vertical-align: top; padding-left: 10px; padding-right: 10px; max-width: 400px; white-space: nowrap;'>&nbsp;</td></tr><tr bgcolor='#ddffdd' ><td style='vertical-align: top; padding-left: 10px; white-space: nowrap;'><b>Latitude</b></td><td style='vertical-align: top; padding-left: 6px; padding-right: 10px; white-space: nowrap;'>50.689895</td></tr><tr><td style='vertical-align: top; padding-left: 10px; white-space: nowrap;'><b>Longitude</b></td><td style='vertical-align: top; padding-left: 6px; padding-right: 10px; white-space: nowrap;'>-3.478539</td></tr></table>]]></description>
		<LookAt>
			<longitude>-3.478539</longitude>
			<latitude>50.689895</latitude>
			<altitude>0</altitude>
			<heading>0</heading>
			<tilt>0</tilt>
			<range>1000</range>
			<altitudeMode>relativeToGround</altitudeMode>
		</LookAt>
		<styleUrl>#Sheet1Map03</styleUrl>
		<ExtendedData>
		</ExtendedData>
		<Point>
			<coordinates>-3.478539,50.689895,0</coordinates>
		</Point>
	</Placemark>
	<Placemark>
		<name>99_EA</name>
		<Snippet maxLines="0"></Snippet>
		<description><![CDATA[<style type='text/css'>*{font-family:Verdana,Arial,Helvetica,Sans-Serif;}</style><table border='0' cellspacing='0' cellpadding='0'><tr><td colspan='2' style='vertical-align: top; padding-left: 10px; padding-right: 10px; white-space: nowrap;'><b>99_EA</b></td></tr><tr><td colspan='2' style='vertical-align: top; padding-left: 10px; padding-right: 10px; max-width: 400px; white-space: nowrap;'>&nbsp;</td></tr><tr bgcolor='#ddffdd' ><td style='vertical-align: top; padding-left: 10px; white-space: nowrap;'><b>Latitude</b></td><td style='vertical-align: top; padding-left: 6px; padding-right: 10px; white-space: nowrap;'>50.666441</td></tr><tr><td style='vertical-align: top; padding-left: 10px; white-space: nowrap;'><b>Longitude</b></td><td style='vertical-align: top; padding-left: 6px; padding-right: 10px; white-space: nowrap;'>-3.4641752</td></tr></table>]]></description>
		<LookAt>
			<longitude>-3.4641752</longitude>
			<latitude>50.666441</latitude>
			<altitude>0</altitude>
			<heading>0</heading>
			<tilt>0</tilt>
			<range>1000</range>
			<altitudeMode>relativeToGround</altitudeMode>
		</LookAt>
		<styleUrl>#Sheet1Map03</styleUrl>
		<ExtendedData>
		</ExtendedData>
		<Point>
			<coordinates>-3.4641752,50.666441,0</coordinates>
		</Point>
	</Placemark>
	<Placemark>
		<name>100_EA</name>
		<Snippet maxLines="0"></Snippet>
		<description><![CDATA[<style type='text/css'>*{font-family:Verdana,Arial,Helvetica,Sans-Serif;}</style><table border='0' cellspacing='0' cellpadding='0'><tr><td colspan='2' style='vertical-align: top; padding-left: 10px; padding-right: 10px; white-space: nowrap;'><b>100_EA</b></td></tr><tr><td colspan='2' style='vertical-align: top; padding-left: 10px; padding-right: 10px; max-width: 400px; white-space: nowrap;'>&nbsp;</td></tr><tr bgcolor='#ddffdd' ><td style='vertical-align: top; padding-left: 10px; white-space: nowrap;'><b>Latitude</b></td><td style='vertical-align: top; padding-left: 6px; padding-right: 10px; white-space: nowrap;'>50.607975</td></tr><tr><td style='vertical-align: top; padding-left: 10px; white-space: nowrap;'><b>Longitude</b></td><td style='vertical-align: top; padding-left: 6px; padding-right: 10px; white-space: nowrap;'>-3.3764314</td></tr></table>]]></description>
		<LookAt>
			<longitude>-3.3764314</longitude>
			<latitude>50.607975</latitude>
			<altitude>0</altitude>
			<heading>0</heading>
			<tilt>0</tilt>
			<range>1000</range>
			<altitudeMode>relativeToGround</altitudeMode>
		</LookAt>
		<styleUrl>#Sheet1Map03</styleUrl>
		<ExtendedData>
		</ExtendedData>
		<Point>
			<coordinates>-3.3764314,50.607975,0</coordinates>
		</Point>
	</Placemark>
	<Placemark>
		<name>101_EA</name>
		<Snippet maxLines="0"></Snippet>
		<description><![CDATA[<style type='text/css'>*{font-family:Verdana,Arial,Helvetica,Sans-Serif;}</style><table border='0' cellspacing='0' cellpadding='0'><tr><td colspan='2' style='vertical-align: top; padding-left: 10px; padding-right: 10px; white-space: nowrap;'><b>101_EA</b></td></tr><tr><td colspan='2' style='vertical-align: top; padding-left: 10px; padding-right: 10px; max-width: 400px; white-space: nowrap;'>&nbsp;</td></tr><tr bgcolor='#ddffdd' ><td style='vertical-align: top; padding-left: 10px; white-space: nowrap;'><b>Latitude</b></td><td style='vertical-align: top; padding-left: 6px; padding-right: 10px; white-space: nowrap;'>50.714723</td></tr><tr><td style='vertical-align: top; padding-left: 10px; white-space: nowrap;'><b>Longitude</b></td><td style='vertical-align: top; padding-left: 6px; padding-right: 10px; white-space: nowrap;'>-3.0580172</td></tr></table>]]></description>
		<LookAt>
			<longitude>-3.0580172</longitude>
			<latitude>50.714723</latitude>
			<altitude>0</altitude>
			<heading>0</heading>
			<tilt>0</tilt>
			<range>1000</range>
			<altitudeMode>relativeToGround</altitudeMode>
		</LookAt>
		<styleUrl>#Sheet1Map03</styleUrl>
		<ExtendedData>
		</ExtendedData>
		<Point>
			<coordinates>-3.0580172,50.714723,0</coordinates>
		</Point>
	</Placemark>
	<Placemark>
		<name>102_EA</name>
		<Snippet maxLines="0"></Snippet>
		<description><![CDATA[<style type='text/css'>*{font-family:Verdana,Arial,Helvetica,Sans-Serif;}</style><table border='0' cellspacing='0' cellpadding='0'><tr><td colspan='2' style='vertical-align: top; padding-left: 10px; padding-right: 10px; white-space: nowrap;'><b>102_EA</b></td></tr><tr><td colspan='2' style='vertical-align: top; padding-left: 10px; padding-right: 10px; max-width: 400px; white-space: nowrap;'>&nbsp;</td></tr><tr bgcolor='#ddffdd' ><td style='vertical-align: top; padding-left: 10px; white-space: nowrap;'><b>Latitude</b></td><td style='vertical-align: top; padding-left: 6px; padding-right: 10px; white-space: nowrap;'>50.710214</td></tr><tr><td style='vertical-align: top; padding-left: 10px; white-space: nowrap;'><b>Longitude</b></td><td style='vertical-align: top; padding-left: 6px; padding-right: 10px; white-space: nowrap;'>-3.0574908</td></tr></table>]]></description>
		<LookAt>
			<longitude>-3.0574908</longitude>
			<latitude>50.710214</latitude>
			<altitude>0</altitude>
			<heading>0</heading>
			<tilt>0</tilt>
			<range>1000</range>
			<altitudeMode>relativeToGround</altitudeMode>
		</LookAt>
		<styleUrl>#Sheet1Map03</styleUrl>
		<ExtendedData>
		</ExtendedData>
		<Point>
			<coordinates>-3.0574908,50.710214,0</coordinates>
		</Point>
	</Placemark>
	<Placemark>
		<name>107_EA</name>
		<Snippet maxLines="0"></Snippet>
		<description><![CDATA[<style type='text/css'>*{font-family:Verdana,Arial,Helvetica,Sans-Serif;}</style><table border='0' cellspacing='0' cellpadding='0'><tr><td colspan='2' style='vertical-align: top; padding-left: 10px; padding-right: 10px; white-space: nowrap;'><b>107_EA</b></td></tr><tr><td colspan='2' style='vertical-align: top; padding-left: 10px; padding-right: 10px; max-width: 400px; white-space: nowrap;'>&nbsp;</td></tr><tr bgcolor='#ddffdd' ><td style='vertical-align: top; padding-left: 10px; white-space: nowrap;'><b>Latitude</b></td><td style='vertical-align: top; padding-left: 6px; padding-right: 10px; white-space: nowrap;'>50.665566</td></tr><tr><td style='vertical-align: top; padding-left: 10px; white-space: nowrap;'><b>Longitude</b></td><td style='vertical-align: top; padding-left: 6px; padding-right: 10px; white-space: nowrap;'>-1.970234</td></tr></table>]]></description>
		<LookAt>
			<longitude>-1.970234</longitude>
			<latitude>50.665566</latitude>
			<altitude>0</altitude>
			<heading>0</heading>
			<tilt>0</tilt>
			<range>1000</range>
			<altitudeMode>relativeToGround</altitudeMode>
		</LookAt>
		<styleUrl>#Sheet1Map03</styleUrl>
		<ExtendedData>
		</ExtendedData>
		<Point>
			<coordinates>-1.970234,50.665566,0</coordinates>
		</Point>
	</Placemark>
	<Placemark>
		<name>108_EA</name>
		<Snippet maxLines="0"></Snippet>
		<description><![CDATA[<style type='text/css'>*{font-family:Verdana,Arial,Helvetica,Sans-Serif;}</style><table border='0' cellspacing='0' cellpadding='0'><tr><td colspan='2' style='vertical-align: top; padding-left: 10px; padding-right: 10px; white-space: nowrap;'><b>108_EA</b></td></tr><tr><td colspan='2' style='vertical-align: top; padding-left: 10px; padding-right: 10px; max-width: 400px; white-space: nowrap;'>&nbsp;</td></tr><tr bgcolor='#ddffdd' ><td style='vertical-align: top; padding-left: 10px; white-space: nowrap;'><b>Latitude</b></td><td style='vertical-align: top; padding-left: 6px; padding-right: 10px; white-space: nowrap;'>50.672764</td></tr><tr><td style='vertical-align: top; padding-left: 10px; white-space: nowrap;'><b>Longitude</b></td><td style='vertical-align: top; padding-left: 6px; padding-right: 10px; white-space: nowrap;'>-1.994287</td></tr></table>]]></description>
		<LookAt>
			<longitude>-1.994287</longitude>
			<latitude>50.672764</latitude>
			<altitude>0</altitude>
			<heading>0</heading>
			<tilt>0</tilt>
			<range>1000</range>
			<altitudeMode>relativeToGround</altitudeMode>
		</LookAt>
		<styleUrl>#Sheet1Map03</styleUrl>
		<ExtendedData>
		</ExtendedData>
		<Point>
			<coordinates>-1.994287,50.672764,0</coordinates>
		</Point>
	</Placemark>
	<Placemark>
		<name>109_EA</name>
		<Snippet maxLines="0"></Snippet>
		<description><![CDATA[<style type='text/css'>*{font-family:Verdana,Arial,Helvetica,Sans-Serif;}</style><table border='0' cellspacing='0' cellpadding='0'><tr><td colspan='2' style='vertical-align: top; padding-left: 10px; padding-right: 10px; white-space: nowrap;'><b>109_EA</b></td></tr><tr><td colspan='2' style='vertical-align: top; padding-left: 10px; padding-right: 10px; max-width: 400px; white-space: nowrap;'>&nbsp;</td></tr><tr bgcolor='#ddffdd' ><td style='vertical-align: top; padding-left: 10px; white-space: nowrap;'><b>Latitude</b></td><td style='vertical-align: top; padding-left: 6px; padding-right: 10px; white-space: nowrap;'>50.684455</td></tr><tr><td style='vertical-align: top; padding-left: 10px; white-space: nowrap;'><b>Longitude</b></td><td style='vertical-align: top; padding-left: 6px; padding-right: 10px; white-space: nowrap;'>-1.9914547</td></tr></table>]]></description>
		<LookAt>
			<longitude>-1.9914547</longitude>
			<latitude>50.684455</latitude>
			<altitude>0</altitude>
			<heading>0</heading>
			<tilt>0</tilt>
			<range>1000</range>
			<altitudeMode>relativeToGround</altitudeMode>
		</LookAt>
		<styleUrl>#Sheet1Map03</styleUrl>
		<ExtendedData>
		</ExtendedData>
		<Point>
			<coordinates>-1.9914547,50.68445500000001,0</coordinates>
		</Point>
	</Placemark>
	<Placemark>
		<name>110_EA</name>
		<Snippet maxLines="0"></Snippet>
		<description><![CDATA[<style type='text/css'>*{font-family:Verdana,Arial,Helvetica,Sans-Serif;}</style><table border='0' cellspacing='0' cellpadding='0'><tr><td colspan='2' style='vertical-align: top; padding-left: 10px; padding-right: 10px; white-space: nowrap;'><b>110_EA</b></td></tr><tr><td colspan='2' style='vertical-align: top; padding-left: 10px; padding-right: 10px; max-width: 400px; white-space: nowrap;'>&nbsp;</td></tr><tr bgcolor='#ddffdd' ><td style='vertical-align: top; padding-left: 10px; white-space: nowrap;'><b>Latitude</b></td><td style='vertical-align: top; padding-left: 6px; padding-right: 10px; white-space: nowrap;'>50.67816</td></tr><tr><td style='vertical-align: top; padding-left: 10px; white-space: nowrap;'><b>Longitude</b></td><td style='vertical-align: top; padding-left: 6px; padding-right: 10px; white-space: nowrap;'>-2.0027782</td></tr></table>]]></description>
		<LookAt>
			<longitude>-2.0027782</longitude>
			<latitude>50.67816</latitude>
			<altitude>0</altitude>
			<heading>0</heading>
			<tilt>0</tilt>
			<range>1000</range>
			<altitudeMode>relativeToGround</altitudeMode>
		</LookAt>
		<styleUrl>#Sheet1Map03</styleUrl>
		<ExtendedData>
		</ExtendedData>
		<Point>
			<coordinates>-2.0027782,50.67816,0</coordinates>
		</Point>
	</Placemark>
	<Placemark>
		<name>111_EA</name>
		<Snippet maxLines="0"></Snippet>
		<description><![CDATA[<style type='text/css'>*{font-family:Verdana,Arial,Helvetica,Sans-Serif;}</style><table border='0' cellspacing='0' cellpadding='0'><tr><td colspan='2' style='vertical-align: top; padding-left: 10px; padding-right: 10px; white-space: nowrap;'><b>111_EA</b></td></tr><tr><td colspan='2' style='vertical-align: top; padding-left: 10px; padding-right: 10px; max-width: 400px; white-space: nowrap;'>&nbsp;</td></tr><tr bgcolor='#ddffdd' ><td style='vertical-align: top; padding-left: 10px; white-space: nowrap;'><b>Latitude</b></td><td style='vertical-align: top; padding-left: 6px; padding-right: 10px; white-space: nowrap;'>50.67186</td></tr><tr><td style='vertical-align: top; padding-left: 10px; white-space: nowrap;'><b>Longitude</b></td><td style='vertical-align: top; padding-left: 6px; padding-right: 10px; white-space: nowrap;'>-2.0324953</td></tr></table>]]></description>
		<LookAt>
			<longitude>-2.0324953</longitude>
			<latitude>50.67186</latitude>
			<altitude>0</altitude>
			<heading>0</heading>
			<tilt>0</tilt>
			<range>1000</range>
			<altitudeMode>relativeToGround</altitudeMode>
		</LookAt>
		<styleUrl>#Sheet1Map03</styleUrl>
		<ExtendedData>
		</ExtendedData>
		<Point>
			<coordinates>-2.0324953,50.67186,0</coordinates>
		</Point>
	</Placemark>
	<Placemark>
		<name>112_EA</name>
		<Snippet maxLines="0"></Snippet>
		<description><![CDATA[<style type='text/css'>*{font-family:Verdana,Arial,Helvetica,Sans-Serif;}</style><table border='0' cellspacing='0' cellpadding='0'><tr><td colspan='2' style='vertical-align: top; padding-left: 10px; padding-right: 10px; white-space: nowrap;'><b>112_EA</b></td></tr><tr><td colspan='2' style='vertical-align: top; padding-left: 10px; padding-right: 10px; max-width: 400px; white-space: nowrap;'>&nbsp;</td></tr><tr bgcolor='#ddffdd' ><td style='vertical-align: top; padding-left: 10px; white-space: nowrap;'><b>Latitude</b></td><td style='vertical-align: top; padding-left: 6px; padding-right: 10px; white-space: nowrap;'>50.68535</td></tr><tr><td style='vertical-align: top; padding-left: 10px; white-space: nowrap;'><b>Longitude</b></td><td style='vertical-align: top; padding-left: 6px; padding-right: 10px; white-space: nowrap;'>-2.0296737</td></tr></table>]]></description>
		<LookAt>
			<longitude>-2.0296737</longitude>
			<latitude>50.68535</latitude>
			<altitude>0</altitude>
			<heading>0</heading>
			<tilt>0</tilt>
			<range>1000</range>
			<altitudeMode>relativeToGround</altitudeMode>
		</LookAt>
		<styleUrl>#Sheet1Map03</styleUrl>
		<ExtendedData>
		</ExtendedData>
		<Point>
			<coordinates>-2.0296737,50.68534999999999,0</coordinates>
		</Point>
	</Placemark>
	<Placemark>
		<name>113_EA</name>
		<Snippet maxLines="0"></Snippet>
		<description><![CDATA[<style type='text/css'>*{font-family:Verdana,Arial,Helvetica,Sans-Serif;}</style><table border='0' cellspacing='0' cellpadding='0'><tr><td colspan='2' style='vertical-align: top; padding-left: 10px; padding-right: 10px; white-space: nowrap;'><b>113_EA</b></td></tr><tr><td colspan='2' style='vertical-align: top; padding-left: 10px; padding-right: 10px; max-width: 400px; white-space: nowrap;'>&nbsp;</td></tr><tr bgcolor='#ddffdd' ><td style='vertical-align: top; padding-left: 10px; white-space: nowrap;'><b>Latitude</b></td><td style='vertical-align: top; padding-left: 6px; padding-right: 10px; white-space: nowrap;'>50.704293</td></tr><tr><td style='vertical-align: top; padding-left: 10px; white-space: nowrap;'><b>Longitude</b></td><td style='vertical-align: top; padding-left: 6px; padding-right: 10px; white-space: nowrap;'>-2.0452061</td></tr></table>]]></description>
		<LookAt>
			<longitude>-2.0452061</longitude>
			<latitude>50.704293</latitude>
			<altitude>0</altitude>
			<heading>0</heading>
			<tilt>0</tilt>
			<range>1000</range>
			<altitudeMode>relativeToGround</altitudeMode>
		</LookAt>
		<styleUrl>#Sheet1Map03</styleUrl>
		<ExtendedData>
		</ExtendedData>
		<Point>
			<coordinates>-2.0452061,50.704293,0</coordinates>
		</Point>
	</Placemark>
	<Placemark>
		<name>114_EA</name>
		<Snippet maxLines="0"></Snippet>
		<description><![CDATA[<style type='text/css'>*{font-family:Verdana,Arial,Helvetica,Sans-Serif;}</style><table border='0' cellspacing='0' cellpadding='0'><tr><td colspan='2' style='vertical-align: top; padding-left: 10px; padding-right: 10px; white-space: nowrap;'><b>114_EA</b></td></tr><tr><td colspan='2' style='vertical-align: top; padding-left: 10px; padding-right: 10px; max-width: 400px; white-space: nowrap;'>&nbsp;</td></tr><tr bgcolor='#ddffdd' ><td style='vertical-align: top; padding-left: 10px; white-space: nowrap;'><b>Latitude</b></td><td style='vertical-align: top; padding-left: 6px; padding-right: 10px; white-space: nowrap;'>50.690731</td></tr><tr><td style='vertical-align: top; padding-left: 10px; white-space: nowrap;'><b>Longitude</b></td><td style='vertical-align: top; padding-left: 6px; padding-right: 10px; white-space: nowrap;'>-2.0650693</td></tr></table>]]></description>
		<LookAt>
			<longitude>-2.0650693</longitude>
			<latitude>50.690731</latitude>
			<altitude>0</altitude>
			<heading>0</heading>
			<tilt>0</tilt>
			<range>1000</range>
			<altitudeMode>relativeToGround</altitudeMode>
		</LookAt>
		<styleUrl>#Sheet1Map03</styleUrl>
		<ExtendedData>
		</ExtendedData>
		<Point>
			<coordinates>-2.0650693,50.690731,0</coordinates>
		</Point>
	</Placemark>
	<Placemark>
		<name>115_EA</name>
		<Snippet maxLines="0"></Snippet>
		<description><![CDATA[<style type='text/css'>*{font-family:Verdana,Arial,Helvetica,Sans-Serif;}</style><table border='0' cellspacing='0' cellpadding='0'><tr><td colspan='2' style='vertical-align: top; padding-left: 10px; padding-right: 10px; white-space: nowrap;'><b>115_EA</b></td></tr><tr><td colspan='2' style='vertical-align: top; padding-left: 10px; padding-right: 10px; max-width: 400px; white-space: nowrap;'>&nbsp;</td></tr><tr bgcolor='#ddffdd' ><td style='vertical-align: top; padding-left: 10px; white-space: nowrap;'><b>Latitude</b></td><td style='vertical-align: top; padding-left: 6px; padding-right: 10px; white-space: nowrap;'>50.687125</td></tr><tr><td style='vertical-align: top; padding-left: 10px; white-space: nowrap;'><b>Longitude</b></td><td style='vertical-align: top; padding-left: 6px; padding-right: 10px; white-space: nowrap;'>-2.0806356</td></tr></table>]]></description>
		<LookAt>
			<longitude>-2.0806356</longitude>
			<latitude>50.687125</latitude>
			<altitude>0</altitude>
			<heading>0</heading>
			<tilt>0</tilt>
			<range>1000</range>
			<altitudeMode>relativeToGround</altitudeMode>
		</LookAt>
		<styleUrl>#Sheet1Map03</styleUrl>
		<ExtendedData>
		</ExtendedData>
		<Point>
			<coordinates>-2.0806356,50.68712499999999,0</coordinates>
		</Point>
	</Placemark>
	<Placemark>
		<name>116_EA</name>
		<Snippet maxLines="0"></Snippet>
		<description><![CDATA[<style type='text/css'>*{font-family:Verdana,Arial,Helvetica,Sans-Serif;}</style><table border='0' cellspacing='0' cellpadding='0'><tr><td colspan='2' style='vertical-align: top; padding-left: 10px; padding-right: 10px; white-space: nowrap;'><b>116_EA</b></td></tr><tr><td colspan='2' style='vertical-align: top; padding-left: 10px; padding-right: 10px; max-width: 400px; white-space: nowrap;'>&nbsp;</td></tr><tr bgcolor='#ddffdd' ><td style='vertical-align: top; padding-left: 10px; white-space: nowrap;'><b>Latitude</b></td><td style='vertical-align: top; padding-left: 6px; padding-right: 10px; white-space: nowrap;'>50.700623</td></tr><tr><td style='vertical-align: top; padding-left: 10px; white-space: nowrap;'><b>Longitude</b></td><td style='vertical-align: top; padding-left: 6px; padding-right: 10px; white-space: nowrap;'>-2.065083</td></tr></table>]]></description>
		<LookAt>
			<longitude>-2.065083</longitude>
			<latitude>50.700623</latitude>
			<altitude>0</altitude>
			<heading>0</heading>
			<tilt>0</tilt>
			<range>1000</range>
			<altitudeMode>relativeToGround</altitudeMode>
		</LookAt>
		<styleUrl>#Sheet1Map03</styleUrl>
		<ExtendedData>
		</ExtendedData>
		<Point>
			<coordinates>-2.065083,50.700623,0</coordinates>
		</Point>
	</Placemark>
	<Placemark>
		<name>117_EA</name>
		<Snippet maxLines="0"></Snippet>
		<description><![CDATA[<style type='text/css'>*{font-family:Verdana,Arial,Helvetica,Sans-Serif;}</style><table border='0' cellspacing='0' cellpadding='0'><tr><td colspan='2' style='vertical-align: top; padding-left: 10px; padding-right: 10px; white-space: nowrap;'><b>117_EA</b></td></tr><tr><td colspan='2' style='vertical-align: top; padding-left: 10px; padding-right: 10px; max-width: 400px; white-space: nowrap;'>&nbsp;</td></tr><tr bgcolor='#ddffdd' ><td style='vertical-align: top; padding-left: 10px; white-space: nowrap;'><b>Latitude</b></td><td style='vertical-align: top; padding-left: 6px; padding-right: 10px; white-space: nowrap;'>50.714116</td></tr><tr><td style='vertical-align: top; padding-left: 10px; white-space: nowrap;'><b>Longitude</b></td><td style='vertical-align: top; padding-left: 6px; padding-right: 10px; white-space: nowrap;'>-2.0580198</td></tr></table>]]></description>
		<LookAt>
			<longitude>-2.0580198</longitude>
			<latitude>50.714116</latitude>
			<altitude>0</altitude>
			<heading>0</heading>
			<tilt>0</tilt>
			<range>1000</range>
			<altitudeMode>relativeToGround</altitudeMode>
		</LookAt>
		<styleUrl>#Sheet1Map03</styleUrl>
		<ExtendedData>
		</ExtendedData>
		<Point>
			<coordinates>-2.0580198,50.714116,0</coordinates>
		</Point>
	</Placemark>
	<Placemark>
		<name>118_EA</name>
		<Snippet maxLines="0"></Snippet>
		<description><![CDATA[<style type='text/css'>*{font-family:Verdana,Arial,Helvetica,Sans-Serif;}</style><table border='0' cellspacing='0' cellpadding='0'><tr><td colspan='2' style='vertical-align: top; padding-left: 10px; padding-right: 10px; white-space: nowrap;'><b>118_EA</b></td></tr><tr><td colspan='2' style='vertical-align: top; padding-left: 10px; padding-right: 10px; max-width: 400px; white-space: nowrap;'>&nbsp;</td></tr><tr bgcolor='#ddffdd' ><td style='vertical-align: top; padding-left: 10px; white-space: nowrap;'><b>Latitude</b></td><td style='vertical-align: top; padding-left: 6px; padding-right: 10px; white-space: nowrap;'>50.727611</td></tr><tr><td style='vertical-align: top; padding-left: 10px; white-space: nowrap;'><b>Longitude</b></td><td style='vertical-align: top; padding-left: 6px; padding-right: 10px; white-space: nowrap;'>-2.0438686</td></tr></table>]]></description>
		<LookAt>
			<longitude>-2.0438686</longitude>
			<latitude>50.727611</latitude>
			<altitude>0</altitude>
			<heading>0</heading>
			<tilt>0</tilt>
			<range>1000</range>
			<altitudeMode>relativeToGround</altitudeMode>
		</LookAt>
		<styleUrl>#Sheet1Map03</styleUrl>
		<ExtendedData>
		</ExtendedData>
		<Point>
			<coordinates>-2.0438686,50.727611,0</coordinates>
		</Point>
	</Placemark>
	<Placemark>
		<name>119_EA</name>
		<Snippet maxLines="0"></Snippet>
		<description><![CDATA[<style type='text/css'>*{font-family:Verdana,Arial,Helvetica,Sans-Serif;}</style><table border='0' cellspacing='0' cellpadding='0'><tr><td colspan='2' style='vertical-align: top; padding-left: 10px; padding-right: 10px; white-space: nowrap;'><b>119_EA</b></td></tr><tr><td colspan='2' style='vertical-align: top; padding-left: 10px; padding-right: 10px; max-width: 400px; white-space: nowrap;'>&nbsp;</td></tr><tr bgcolor='#ddffdd' ><td style='vertical-align: top; padding-left: 10px; white-space: nowrap;'><b>Latitude</b></td><td style='vertical-align: top; padding-left: 6px; padding-right: 10px; white-space: nowrap;'>50.732108</td></tr><tr><td style='vertical-align: top; padding-left: 10px; white-space: nowrap;'><b>Longitude</b></td><td style='vertical-align: top; padding-left: 6px; padding-right: 10px; white-space: nowrap;'>-2.0438728</td></tr></table>]]></description>
		<LookAt>
			<longitude>-2.0438728</longitude>
			<latitude>50.732108</latitude>
			<altitude>0</altitude>
			<heading>0</heading>
			<tilt>0</tilt>
			<range>1000</range>
			<altitudeMode>relativeToGround</altitudeMode>
		</LookAt>
		<styleUrl>#Sheet1Map03</styleUrl>
		<ExtendedData>
		</ExtendedData>
		<Point>
			<coordinates>-2.0438728,50.732108,0</coordinates>
		</Point>
	</Placemark>
	<Placemark>
		<name>120_EA</name>
		<Snippet maxLines="0"></Snippet>
		<description><![CDATA[<style type='text/css'>*{font-family:Verdana,Arial,Helvetica,Sans-Serif;}</style><table border='0' cellspacing='0' cellpadding='0'><tr><td colspan='2' style='vertical-align: top; padding-left: 10px; padding-right: 10px; white-space: nowrap;'><b>120_EA</b></td></tr><tr><td colspan='2' style='vertical-align: top; padding-left: 10px; padding-right: 10px; max-width: 400px; white-space: nowrap;'>&nbsp;</td></tr><tr bgcolor='#ddffdd' ><td style='vertical-align: top; padding-left: 10px; white-space: nowrap;'><b>Latitude</b></td><td style='vertical-align: top; padding-left: 6px; padding-right: 10px; white-space: nowrap;'>50.723118</td></tr><tr><td style='vertical-align: top; padding-left: 10px; white-space: nowrap;'><b>Longitude</b></td><td style='vertical-align: top; padding-left: 6px; padding-right: 10px; white-space: nowrap;'>-2.036781</td></tr></table>]]></description>
		<LookAt>
			<longitude>-2.036781</longitude>
			<latitude>50.723118</latitude>
			<altitude>0</altitude>
			<heading>0</heading>
			<tilt>0</tilt>
			<range>1000</range>
			<altitudeMode>relativeToGround</altitudeMode>
		</LookAt>
		<styleUrl>#Sheet1Map03</styleUrl>
		<ExtendedData>
		</ExtendedData>
		<Point>
			<coordinates>-2.036781,50.72311800000001,0</coordinates>
		</Point>
	</Placemark>
	<Placemark>
		<name>121_EA</name>
		<Snippet maxLines="0"></Snippet>
		<description><![CDATA[<style type='text/css'>*{font-family:Verdana,Arial,Helvetica,Sans-Serif;}</style><table border='0' cellspacing='0' cellpadding='0'><tr><td colspan='2' style='vertical-align: top; padding-left: 10px; padding-right: 10px; white-space: nowrap;'><b>121_EA</b></td></tr><tr><td colspan='2' style='vertical-align: top; padding-left: 10px; padding-right: 10px; max-width: 400px; white-space: nowrap;'>&nbsp;</td></tr><tr bgcolor='#ddffdd' ><td style='vertical-align: top; padding-left: 10px; white-space: nowrap;'><b>Latitude</b></td><td style='vertical-align: top; padding-left: 6px; padding-right: 10px; white-space: nowrap;'>50.700642</td></tr><tr><td style='vertical-align: top; padding-left: 10px; white-space: nowrap;'><b>Longitude</b></td><td style='vertical-align: top; padding-left: 6px; padding-right: 10px; white-space: nowrap;'>-2.0013637</td></tr></table>]]></description>
		<LookAt>
			<longitude>-2.0013637</longitude>
			<latitude>50.700642</latitude>
			<altitude>0</altitude>
			<heading>0</heading>
			<tilt>0</tilt>
			<range>1000</range>
			<altitudeMode>relativeToGround</altitudeMode>
		</LookAt>
		<styleUrl>#Sheet1Map03</styleUrl>
		<ExtendedData>
		</ExtendedData>
		<Point>
			<coordinates>-2.0013637,50.700642,0</coordinates>
		</Point>
	</Placemark>
	<Placemark>
		<name>122_EA</name>
		<Snippet maxLines="0"></Snippet>
		<description><![CDATA[<style type='text/css'>*{font-family:Verdana,Arial,Helvetica,Sans-Serif;}</style><table border='0' cellspacing='0' cellpadding='0'><tr><td colspan='2' style='vertical-align: top; padding-left: 10px; padding-right: 10px; white-space: nowrap;'><b>122_EA</b></td></tr><tr><td colspan='2' style='vertical-align: top; padding-left: 10px; padding-right: 10px; max-width: 400px; white-space: nowrap;'>&nbsp;</td></tr><tr bgcolor='#ddffdd' ><td style='vertical-align: top; padding-left: 10px; white-space: nowrap;'><b>Latitude</b></td><td style='vertical-align: top; padding-left: 6px; padding-right: 10px; white-space: nowrap;'>50.712836</td></tr><tr><td style='vertical-align: top; padding-left: 10px; white-space: nowrap;'><b>Longitude</b></td><td style='vertical-align: top; padding-left: 6px; padding-right: 10px; white-space: nowrap;'>-1.9924978</td></tr></table>]]></description>
		<LookAt>
			<longitude>-1.9924978</longitude>
			<latitude>50.712836</latitude>
			<altitude>0</altitude>
			<heading>0</heading>
			<tilt>0</tilt>
			<range>1000</range>
			<altitudeMode>relativeToGround</altitudeMode>
		</LookAt>
		<styleUrl>#Sheet1Map03</styleUrl>
		<ExtendedData>
		</ExtendedData>
		<Point>
			<coordinates>-1.9924978,50.71283600000001,0</coordinates>
		</Point>
	</Placemark>
	<Placemark>
		<name>123_EA</name>
		<Snippet maxLines="0"></Snippet>
		<description><![CDATA[<style type='text/css'>*{font-family:Verdana,Arial,Helvetica,Sans-Serif;}</style><table border='0' cellspacing='0' cellpadding='0'><tr><td colspan='2' style='vertical-align: top; padding-left: 10px; padding-right: 10px; white-space: nowrap;'><b>123_EA</b></td></tr><tr><td colspan='2' style='vertical-align: top; padding-left: 10px; padding-right: 10px; max-width: 400px; white-space: nowrap;'>&nbsp;</td></tr><tr bgcolor='#ddffdd' ><td style='vertical-align: top; padding-left: 10px; white-space: nowrap;'><b>Latitude</b></td><td style='vertical-align: top; padding-left: 6px; padding-right: 10px; white-space: nowrap;'>50.719526</td></tr><tr><td style='vertical-align: top; padding-left: 10px; white-space: nowrap;'><b>Longitude</b></td><td style='vertical-align: top; padding-left: 6px; padding-right: 10px; white-space: nowrap;'>-2.0013644</td></tr></table>]]></description>
		<LookAt>
			<longitude>-2.0013644</longitude>
			<latitude>50.719526</latitude>
			<altitude>0</altitude>
			<heading>0</heading>
			<tilt>0</tilt>
			<range>1000</range>
			<altitudeMode>relativeToGround</altitudeMode>
		</LookAt>
		<styleUrl>#Sheet1Map03</styleUrl>
		<ExtendedData>
		</ExtendedData>
		<Point>
			<coordinates>-2.0013644,50.719526,0</coordinates>
		</Point>
	</Placemark>
	<Placemark>
		<name>124_EA</name>
		<Snippet maxLines="0"></Snippet>
		<description><![CDATA[<style type='text/css'>*{font-family:Verdana,Arial,Helvetica,Sans-Serif;}</style><table border='0' cellspacing='0' cellpadding='0'><tr><td colspan='2' style='vertical-align: top; padding-left: 10px; padding-right: 10px; white-space: nowrap;'><b>124_EA</b></td></tr><tr><td colspan='2' style='vertical-align: top; padding-left: 10px; padding-right: 10px; max-width: 400px; white-space: nowrap;'>&nbsp;</td></tr><tr bgcolor='#ddffdd' ><td style='vertical-align: top; padding-left: 10px; white-space: nowrap;'><b>Latitude</b></td><td style='vertical-align: top; padding-left: 6px; padding-right: 10px; white-space: nowrap;'>50.72762</td></tr><tr><td style='vertical-align: top; padding-left: 10px; white-space: nowrap;'><b>Longitude</b></td><td style='vertical-align: top; padding-left: 6px; padding-right: 10px; white-space: nowrap;'>-2.0041982</td></tr></table>]]></description>
		<LookAt>
			<longitude>-2.0041982</longitude>
			<latitude>50.72762</latitude>
			<altitude>0</altitude>
			<heading>0</heading>
			<tilt>0</tilt>
			<range>1000</range>
			<altitudeMode>relativeToGround</altitudeMode>
		</LookAt>
		<styleUrl>#Sheet1Map03</styleUrl>
		<ExtendedData>
		</ExtendedData>
		<Point>
			<coordinates>-2.0041982,50.72762,0</coordinates>
		</Point>
	</Placemark>
	<Placemark>
		<name>125_EA</name>
		<Snippet maxLines="0"></Snippet>
		<description><![CDATA[<style type='text/css'>*{font-family:Verdana,Arial,Helvetica,Sans-Serif;}</style><table border='0' cellspacing='0' cellpadding='0'><tr><td colspan='2' style='vertical-align: top; padding-left: 10px; padding-right: 10px; white-space: nowrap;'><b>125_EA</b></td></tr><tr><td colspan='2' style='vertical-align: top; padding-left: 10px; padding-right: 10px; max-width: 400px; white-space: nowrap;'>&nbsp;</td></tr><tr bgcolor='#ddffdd' ><td style='vertical-align: top; padding-left: 10px; white-space: nowrap;'><b>Latitude</b></td><td style='vertical-align: top; padding-left: 6px; padding-right: 10px; white-space: nowrap;'>50.72762</td></tr><tr><td style='vertical-align: top; padding-left: 10px; white-space: nowrap;'><b>Longitude</b></td><td style='vertical-align: top; padding-left: 6px; padding-right: 10px; white-space: nowrap;'>-1.9990978</td></tr></table>]]></description>
		<LookAt>
			<longitude>-1.9990978</longitude>
			<latitude>50.72762</latitude>
			<altitude>0</altitude>
			<heading>0</heading>
			<tilt>0</tilt>
			<range>1000</range>
			<altitudeMode>relativeToGround</altitudeMode>
		</LookAt>
		<styleUrl>#Sheet1Map03</styleUrl>
		<ExtendedData>
		</ExtendedData>
		<Point>
			<coordinates>-1.9990978,50.72762,0</coordinates>
		</Point>
	</Placemark>
	<Placemark>
		<name>126_EA</name>
		<Snippet maxLines="0"></Snippet>
		<description><![CDATA[<style type='text/css'>*{font-family:Verdana,Arial,Helvetica,Sans-Serif;}</style><table border='0' cellspacing='0' cellpadding='0'><tr><td colspan='2' style='vertical-align: top; padding-left: 10px; padding-right: 10px; white-space: nowrap;'><b>126_EA</b></td></tr><tr><td colspan='2' style='vertical-align: top; padding-left: 10px; padding-right: 10px; max-width: 400px; white-space: nowrap;'>&nbsp;</td></tr><tr bgcolor='#ddffdd' ><td style='vertical-align: top; padding-left: 10px; white-space: nowrap;'><b>Latitude</b></td><td style='vertical-align: top; padding-left: 6px; padding-right: 10px; white-space: nowrap;'>50.734814</td></tr><tr><td style='vertical-align: top; padding-left: 10px; white-space: nowrap;'><b>Longitude</b></td><td style='vertical-align: top; padding-left: 6px; padding-right: 10px; white-space: nowrap;'>-1.9971139</td></tr></table>]]></description>
		<LookAt>
			<longitude>-1.9971139</longitude>
			<latitude>50.734814</latitude>
			<altitude>0</altitude>
			<heading>0</heading>
			<tilt>0</tilt>
			<range>1000</range>
			<altitudeMode>relativeToGround</altitudeMode>
		</LookAt>
		<styleUrl>#Sheet1Map03</styleUrl>
		<ExtendedData>
		</ExtendedData>
		<Point>
			<coordinates>-1.9971139,50.734814,0</coordinates>
		</Point>
	</Placemark>
	<Placemark>
		<name>127_EA</name>
		<Snippet maxLines="0"></Snippet>
		<description><![CDATA[<style type='text/css'>*{font-family:Verdana,Arial,Helvetica,Sans-Serif;}</style><table border='0' cellspacing='0' cellpadding='0'><tr><td colspan='2' style='vertical-align: top; padding-left: 10px; padding-right: 10px; white-space: nowrap;'><b>127_EA</b></td></tr><tr><td colspan='2' style='vertical-align: top; padding-left: 10px; padding-right: 10px; max-width: 400px; white-space: nowrap;'>&nbsp;</td></tr><tr bgcolor='#ddffdd' ><td style='vertical-align: top; padding-left: 10px; white-space: nowrap;'><b>Latitude</b></td><td style='vertical-align: top; padding-left: 6px; padding-right: 10px; white-space: nowrap;'>50.719526</td></tr><tr><td style='vertical-align: top; padding-left: 10px; white-space: nowrap;'><b>Longitude</b></td><td style='vertical-align: top; padding-left: 6px; padding-right: 10px; white-space: nowrap;'>-1.9857823</td></tr></table>]]></description>
		<LookAt>
			<longitude>-1.9857823</longitude>
			<latitude>50.719526</latitude>
			<altitude>0</altitude>
			<heading>0</heading>
			<tilt>0</tilt>
			<range>1000</range>
			<altitudeMode>relativeToGround</altitudeMode>
		</LookAt>
		<styleUrl>#Sheet1Map03</styleUrl>
		<ExtendedData>
		</ExtendedData>
		<Point>
			<coordinates>-1.9857823,50.719526,0</coordinates>
		</Point>
	</Placemark>
	<Placemark>
		<name>128_EA</name>
		<Snippet maxLines="0"></Snippet>
		<description><![CDATA[<style type='text/css'>*{font-family:Verdana,Arial,Helvetica,Sans-Serif;}</style><table border='0' cellspacing='0' cellpadding='0'><tr><td colspan='2' style='vertical-align: top; padding-left: 10px; padding-right: 10px; white-space: nowrap;'><b>128_EA</b></td></tr><tr><td colspan='2' style='vertical-align: top; padding-left: 10px; padding-right: 10px; max-width: 400px; white-space: nowrap;'>&nbsp;</td></tr><tr bgcolor='#ddffdd' ><td style='vertical-align: top; padding-left: 10px; white-space: nowrap;'><b>Latitude</b></td><td style='vertical-align: top; padding-left: 6px; padding-right: 10px; white-space: nowrap;'>50.713224</td></tr><tr><td style='vertical-align: top; padding-left: 10px; white-space: nowrap;'><b>Longitude</b></td><td style='vertical-align: top; padding-left: 6px; padding-right: 10px; white-space: nowrap;'>-1.9574569</td></tr></table>]]></description>
		<LookAt>
			<longitude>-1.9574569</longitude>
			<latitude>50.713224</latitude>
			<altitude>0</altitude>
			<heading>0</heading>
			<tilt>0</tilt>
			<range>1000</range>
			<altitudeMode>relativeToGround</altitudeMode>
		</LookAt>
		<styleUrl>#Sheet1Map03</styleUrl>
		<ExtendedData>
		</ExtendedData>
		<Point>
			<coordinates>-1.9574569,50.713224,0</coordinates>
		</Point>
	</Placemark>
	<Placemark>
		<name>129_EA</name>
		<Snippet maxLines="0"></Snippet>
		<description><![CDATA[<style type='text/css'>*{font-family:Verdana,Arial,Helvetica,Sans-Serif;}</style><table border='0' cellspacing='0' cellpadding='0'><tr><td colspan='2' style='vertical-align: top; padding-left: 10px; padding-right: 10px; white-space: nowrap;'><b>129_EA</b></td></tr><tr><td colspan='2' style='vertical-align: top; padding-left: 10px; padding-right: 10px; max-width: 400px; white-space: nowrap;'>&nbsp;</td></tr><tr bgcolor='#ddffdd' ><td style='vertical-align: top; padding-left: 10px; white-space: nowrap;'><b>Latitude</b></td><td style='vertical-align: top; padding-left: 6px; padding-right: 10px; white-space: nowrap;'>50.697925</td></tr><tr><td style='vertical-align: top; padding-left: 10px; white-space: nowrap;'><b>Longitude</b></td><td style='vertical-align: top; padding-left: 6px; padding-right: 10px; white-space: nowrap;'>-1.9334003</td></tr></table>]]></description>
		<LookAt>
			<longitude>-1.9334003</longitude>
			<latitude>50.697925</latitude>
			<altitude>0</altitude>
			<heading>0</heading>
			<tilt>0</tilt>
			<range>1000</range>
			<altitudeMode>relativeToGround</altitudeMode>
		</LookAt>
		<styleUrl>#Sheet1Map03</styleUrl>
		<ExtendedData>
		</ExtendedData>
		<Point>
			<coordinates>-1.9334003,50.697925,0</coordinates>
		</Point>
	</Placemark>
	<Placemark>
		<name>1_EA</name>
		<Snippet maxLines="0"></Snippet>
		<description><![CDATA[<style type='text/css'>*{font-family:Verdana,Arial,Helvetica,Sans-Serif;}</style><table border='0' cellspacing='0' cellpadding='0'><tr><td colspan='2' style='vertical-align: top; padding-left: 10px; padding-right: 10px; white-space: nowrap;'><b>1_EA</b></td></tr><tr><td colspan='2' style='vertical-align: top; padding-left: 10px; padding-right: 10px; max-width: 400px; white-space: nowrap;'>&nbsp;</td></tr><tr bgcolor='#ddffdd' ><td style='vertical-align: top; padding-left: 10px; white-space: nowrap;'><b>Latitude</b></td><td style='vertical-align: top; padding-left: 6px; padding-right: 10px; white-space: nowrap;'>50.099311</td></tr><tr><td style='vertical-align: top; padding-left: 10px; white-space: nowrap;'><b>Longitude</b></td><td style='vertical-align: top; padding-left: 6px; padding-right: 10px; white-space: nowrap;'>-5.5433384</td></tr></table>]]></description>
		<LookAt>
			<longitude>-5.5433384</longitude>
			<latitude>50.099311</latitude>
			<altitude>0</altitude>
			<heading>0</heading>
			<tilt>0</tilt>
			<range>1000</range>
			<altitudeMode>relativeToGround</altitudeMode>
		</LookAt>
		<styleUrl>#Sheet1Map03</styleUrl>
		<ExtendedData>
		</ExtendedData>
		<Point>
			<coordinates>-5.5433384,50.09931100000001,0</coordinates>
		</Point>
	</Placemark>
	<Placemark>
		<name>2_EA</name>
		<Snippet maxLines="0"></Snippet>
		<description><![CDATA[<style type='text/css'>*{font-family:Verdana,Arial,Helvetica,Sans-Serif;}</style><table border='0' cellspacing='0' cellpadding='0'><tr><td colspan='2' style='vertical-align: top; padding-left: 10px; padding-right: 10px; white-space: nowrap;'><b>2_EA</b></td></tr><tr><td colspan='2' style='vertical-align: top; padding-left: 10px; padding-right: 10px; max-width: 400px; white-space: nowrap;'>&nbsp;</td></tr><tr bgcolor='#ddffdd' ><td style='vertical-align: top; padding-left: 10px; white-space: nowrap;'><b>Latitude</b></td><td style='vertical-align: top; padding-left: 6px; padding-right: 10px; white-space: nowrap;'>50.071909</td></tr><tr><td style='vertical-align: top; padding-left: 10px; white-space: nowrap;'><b>Longitude</b></td><td style='vertical-align: top; padding-left: 6px; padding-right: 10px; white-space: nowrap;'>-5.2980948</td></tr></table>]]></description>
		<LookAt>
			<longitude>-5.2980948</longitude>
			<latitude>50.071909</latitude>
			<altitude>0</altitude>
			<heading>0</heading>
			<tilt>0</tilt>
			<range>1000</range>
			<altitudeMode>relativeToGround</altitudeMode>
		</LookAt>
		<styleUrl>#Sheet1Map03</styleUrl>
		<ExtendedData>
		</ExtendedData>
		<Point>
			<coordinates>-5.2980948,50.071909,0</coordinates>
		</Point>
	</Placemark>
	<Placemark>
		<name>3_EA</name>
		<Snippet maxLines="0"></Snippet>
		<description><![CDATA[<style type='text/css'>*{font-family:Verdana,Arial,Helvetica,Sans-Serif;}</style><table border='0' cellspacing='0' cellpadding='0'><tr><td colspan='2' style='vertical-align: top; padding-left: 10px; padding-right: 10px; white-space: nowrap;'><b>3_EA</b></td></tr><tr><td colspan='2' style='vertical-align: top; padding-left: 10px; padding-right: 10px; max-width: 400px; white-space: nowrap;'>&nbsp;</td></tr><tr bgcolor='#ddffdd' ><td style='vertical-align: top; padding-left: 10px; white-space: nowrap;'><b>Latitude</b></td><td style='vertical-align: top; padding-left: 6px; padding-right: 10px; white-space: nowrap;'>50.064106</td></tr><tr><td style='vertical-align: top; padding-left: 10px; white-space: nowrap;'><b>Longitude</b></td><td style='vertical-align: top; padding-left: 6px; padding-right: 10px; white-space: nowrap;'>-5.2877762</td></tr></table>]]></description>
		<LookAt>
			<longitude>-5.2877762</longitude>
			<latitude>50.064106</latitude>
			<altitude>0</altitude>
			<heading>0</heading>
			<tilt>0</tilt>
			<range>1000</range>
			<altitudeMode>relativeToGround</altitudeMode>
		</LookAt>
		<styleUrl>#Sheet1Map03</styleUrl>
		<ExtendedData>
		</ExtendedData>
		<Point>
			<coordinates>-5.2877762,50.064106,0</coordinates>
		</Point>
	</Placemark>
	<Placemark>
		<name>59_EA</name>
		<Snippet maxLines="0"></Snippet>
		<description><![CDATA[<style type='text/css'>*{font-family:Verdana,Arial,Helvetica,Sans-Serif;}</style><table border='0' cellspacing='0' cellpadding='0'><tr><td colspan='2' style='vertical-align: top; padding-left: 10px; padding-right: 10px; white-space: nowrap;'><b>59_EA</b></td></tr><tr><td colspan='2' style='vertical-align: top; padding-left: 10px; padding-right: 10px; max-width: 400px; white-space: nowrap;'>&nbsp;</td></tr><tr bgcolor='#ddffdd' ><td style='vertical-align: top; padding-left: 10px; white-space: nowrap;'><b>Latitude</b></td><td style='vertical-align: top; padding-left: 6px; padding-right: 10px; white-space: nowrap;'>50.204568</td></tr><tr><td style='vertical-align: top; padding-left: 10px; white-space: nowrap;'><b>Longitude</b></td><td style='vertical-align: top; padding-left: 6px; padding-right: 10px; white-space: nowrap;'>-4.9484204</td></tr></table>]]></description>
		<LookAt>
			<longitude>-4.9484204</longitude>
			<latitude>50.204568</latitude>
			<altitude>0</altitude>
			<heading>0</heading>
			<tilt>0</tilt>
			<range>1000</range>
			<altitudeMode>relativeToGround</altitudeMode>
		</LookAt>
		<styleUrl>#Sheet1Map03</styleUrl>
		<ExtendedData>
		</ExtendedData>
		<Point>
			<coordinates>-4.9484204,50.204568,0</coordinates>
		</Point>
	</Placemark>
	<Placemark>
		<name>60_EA</name>
		<Snippet maxLines="0"></Snippet>
		<description><![CDATA[<style type='text/css'>*{font-family:Verdana,Arial,Helvetica,Sans-Serif;}</style><table border='0' cellspacing='0' cellpadding='0'><tr><td colspan='2' style='vertical-align: top; padding-left: 10px; padding-right: 10px; white-space: nowrap;'><b>60_EA</b></td></tr><tr><td colspan='2' style='vertical-align: top; padding-left: 10px; padding-right: 10px; max-width: 400px; white-space: nowrap;'>&nbsp;</td></tr><tr bgcolor='#ddffdd' ><td style='vertical-align: top; padding-left: 10px; white-space: nowrap;'><b>Latitude</b></td><td style='vertical-align: top; padding-left: 6px; padding-right: 10px; white-space: nowrap;'>50.29435</td></tr><tr><td style='vertical-align: top; padding-left: 10px; white-space: nowrap;'><b>Longitude</b></td><td style='vertical-align: top; padding-left: 6px; padding-right: 10px; white-space: nowrap;'>-4.7728274</td></tr></table>]]></description>
		<LookAt>
			<longitude>-4.7728274</longitude>
			<latitude>50.29435</latitude>
			<altitude>0</altitude>
			<heading>0</heading>
			<tilt>0</tilt>
			<range>1000</range>
			<altitudeMode>relativeToGround</altitudeMode>
		</LookAt>
		<styleUrl>#Sheet1Map03</styleUrl>
		<ExtendedData>
		</ExtendedData>
		<Point>
			<coordinates>-4.7728274,50.29435,0</coordinates>
		</Point>
	</Placemark>
	<Placemark>
		<name>61_EA</name>
		<Snippet maxLines="0"></Snippet>
		<description><![CDATA[<style type='text/css'>*{font-family:Verdana,Arial,Helvetica,Sans-Serif;}</style><table border='0' cellspacing='0' cellpadding='0'><tr><td colspan='2' style='vertical-align: top; padding-left: 10px; padding-right: 10px; white-space: nowrap;'><b>61_EA</b></td></tr><tr><td colspan='2' style='vertical-align: top; padding-left: 10px; padding-right: 10px; max-width: 400px; white-space: nowrap;'>&nbsp;</td></tr><tr bgcolor='#ddffdd' ><td style='vertical-align: top; padding-left: 10px; white-space: nowrap;'><b>Latitude</b></td><td style='vertical-align: top; padding-left: 6px; padding-right: 10px; white-space: nowrap;'>50.341147</td></tr><tr><td style='vertical-align: top; padding-left: 10px; white-space: nowrap;'><b>Longitude</b></td><td style='vertical-align: top; padding-left: 6px; padding-right: 10px; white-space: nowrap;'>-4.6954361</td></tr></table>]]></description>
		<LookAt>
			<longitude>-4.6954361</longitude>
			<latitude>50.341147</latitude>
			<altitude>0</altitude>
			<heading>0</heading>
			<tilt>0</tilt>
			<range>1000</range>
			<altitudeMode>relativeToGround</altitudeMode>
		</LookAt>
		<styleUrl>#Sheet1Map03</styleUrl>
		<ExtendedData>
		</ExtendedData>
		<Point>
			<coordinates>-4.6954361,50.341147,0</coordinates>
		</Point>
	</Placemark>
	<Placemark>
		<name>62_EA</name>
		<Snippet maxLines="0"></Snippet>
		<description><![CDATA[<style type='text/css'>*{font-family:Verdana,Arial,Helvetica,Sans-Serif;}</style><table border='0' cellspacing='0' cellpadding='0'><tr><td colspan='2' style='vertical-align: top; padding-left: 10px; padding-right: 10px; white-space: nowrap;'><b>62_EA</b></td></tr><tr><td colspan='2' style='vertical-align: top; padding-left: 10px; padding-right: 10px; max-width: 400px; white-space: nowrap;'>&nbsp;</td></tr><tr bgcolor='#ddffdd' ><td style='vertical-align: top; padding-left: 10px; white-space: nowrap;'><b>Latitude</b></td><td style='vertical-align: top; padding-left: 6px; padding-right: 10px; white-space: nowrap;'>50.318981</td></tr><tr><td style='vertical-align: top; padding-left: 10px; white-space: nowrap;'><b>Longitude</b></td><td style='vertical-align: top; padding-left: 6px; padding-right: 10px; white-space: nowrap;'>-4.6815373</td></tr></table>]]></description>
		<LookAt>
			<longitude>-4.6815373</longitude>
			<latitude>50.318981</latitude>
			<altitude>0</altitude>
			<heading>0</heading>
			<tilt>0</tilt>
			<range>1000</range>
			<altitudeMode>relativeToGround</altitudeMode>
		</LookAt>
		<styleUrl>#Sheet1Map03</styleUrl>
		<ExtendedData>
		</ExtendedData>
		<Point>
			<coordinates>-4.6815373,50.318981,0</coordinates>
		</Point>
	</Placemark>
	<Placemark>
		<name>63_EA</name>
		<Snippet maxLines="0"></Snippet>
		<description><![CDATA[<style type='text/css'>*{font-family:Verdana,Arial,Helvetica,Sans-Serif;}</style><table border='0' cellspacing='0' cellpadding='0'><tr><td colspan='2' style='vertical-align: top; padding-left: 10px; padding-right: 10px; white-space: nowrap;'><b>63_EA</b></td></tr><tr><td colspan='2' style='vertical-align: top; padding-left: 10px; padding-right: 10px; max-width: 400px; white-space: nowrap;'>&nbsp;</td></tr><tr bgcolor='#ddffdd' ><td style='vertical-align: top; padding-left: 10px; white-space: nowrap;'><b>Latitude</b></td><td style='vertical-align: top; padding-left: 6px; padding-right: 10px; white-space: nowrap;'>50.327164</td></tr><tr><td style='vertical-align: top; padding-left: 10px; white-space: nowrap;'><b>Longitude</b></td><td style='vertical-align: top; padding-left: 6px; padding-right: 10px; white-space: nowrap;'>-4.6384389</td></tr></table>]]></description>
		<LookAt>
			<longitude>-4.6384389</longitude>
			<latitude>50.327164</latitude>
			<altitude>0</altitude>
			<heading>0</heading>
			<tilt>0</tilt>
			<range>1000</range>
			<altitudeMode>relativeToGround</altitudeMode>
		</LookAt>
		<styleUrl>#Sheet1Map03</styleUrl>
		<ExtendedData>
		</ExtendedData>
		<Point>
			<coordinates>-4.6384389,50.327164,0</coordinates>
		</Point>
	</Placemark>
	<Placemark>
		<name>64_EA</name>
		<Snippet maxLines="0"></Snippet>
		<description><![CDATA[<style type='text/css'>*{font-family:Verdana,Arial,Helvetica,Sans-Serif;}</style><table border='0' cellspacing='0' cellpadding='0'><tr><td colspan='2' style='vertical-align: top; padding-left: 10px; padding-right: 10px; white-space: nowrap;'><b>64_EA</b></td></tr><tr><td colspan='2' style='vertical-align: top; padding-left: 10px; padding-right: 10px; max-width: 400px; white-space: nowrap;'>&nbsp;</td></tr><tr bgcolor='#ddffdd' ><td style='vertical-align: top; padding-left: 10px; white-space: nowrap;'><b>Latitude</b></td><td style='vertical-align: top; padding-left: 6px; padding-right: 10px; white-space: nowrap;'>50.376868</td></tr><tr><td style='vertical-align: top; padding-left: 10px; white-space: nowrap;'><b>Longitude</b></td><td style='vertical-align: top; padding-left: 6px; padding-right: 10px; white-space: nowrap;'>-4.4639674</td></tr></table>]]></description>
		<LookAt>
			<longitude>-4.4639674</longitude>
			<latitude>50.376868</latitude>
			<altitude>0</altitude>
			<heading>0</heading>
			<tilt>0</tilt>
			<range>1000</range>
			<altitudeMode>relativeToGround</altitudeMode>
		</LookAt>
		<styleUrl>#Sheet1Map03</styleUrl>
		<ExtendedData>
		</ExtendedData>
		<Point>
			<coordinates>-4.4639674,50.376868,0</coordinates>
		</Point>
	</Placemark>
	<Placemark>
		<name>65_EA</name>
		<Snippet maxLines="0"></Snippet>
		<description><![CDATA[<style type='text/css'>*{font-family:Verdana,Arial,Helvetica,Sans-Serif;}</style><table border='0' cellspacing='0' cellpadding='0'><tr><td colspan='2' style='vertical-align: top; padding-left: 10px; padding-right: 10px; white-space: nowrap;'><b>65_EA</b></td></tr><tr><td colspan='2' style='vertical-align: top; padding-left: 10px; padding-right: 10px; max-width: 400px; white-space: nowrap;'>&nbsp;</td></tr><tr bgcolor='#ddffdd' ><td style='vertical-align: top; padding-left: 10px; white-space: nowrap;'><b>Latitude</b></td><td style='vertical-align: top; padding-left: 6px; padding-right: 10px; white-space: nowrap;'>50.363611</td></tr><tr><td style='vertical-align: top; padding-left: 10px; white-space: nowrap;'><b>Longitude</b></td><td style='vertical-align: top; padding-left: 6px; padding-right: 10px; white-space: nowrap;'>-4.4098461</td></tr></table>]]></description>
		<LookAt>
			<longitude>-4.4098461</longitude>
			<latitude>50.363611</latitude>
			<altitude>0</altitude>
			<heading>0</heading>
			<tilt>0</tilt>
			<range>1000</range>
			<altitudeMode>relativeToGround</altitudeMode>
		</LookAt>
		<styleUrl>#Sheet1Map03</styleUrl>
		<ExtendedData>
		</ExtendedData>
		<Point>
			<coordinates>-4.4098461,50.363611,0</coordinates>
		</Point>
	</Placemark>
	<Placemark>
		<name>66_EA</name>
		<Snippet maxLines="0"></Snippet>
		<description><![CDATA[<style type='text/css'>*{font-family:Verdana,Arial,Helvetica,Sans-Serif;}</style><table border='0' cellspacing='0' cellpadding='0'><tr><td colspan='2' style='vertical-align: top; padding-left: 10px; padding-right: 10px; white-space: nowrap;'><b>66_EA</b></td></tr><tr><td colspan='2' style='vertical-align: top; padding-left: 10px; padding-right: 10px; max-width: 400px; white-space: nowrap;'>&nbsp;</td></tr><tr bgcolor='#ddffdd' ><td style='vertical-align: top; padding-left: 10px; white-space: nowrap;'><b>Latitude</b></td><td style='vertical-align: top; padding-left: 6px; padding-right: 10px; white-space: nowrap;'>50.361282</td></tr><tr><td style='vertical-align: top; padding-left: 10px; white-space: nowrap;'><b>Longitude</b></td><td style='vertical-align: top; padding-left: 6px; padding-right: 10px; white-space: nowrap;'>-4.3478602</td></tr></table>]]></description>
		<LookAt>
			<longitude>-4.3478602</longitude>
			<latitude>50.361282</latitude>
			<altitude>0</altitude>
			<heading>0</heading>
			<tilt>0</tilt>
			<range>1000</range>
			<altitudeMode>relativeToGround</altitudeMode>
		</LookAt>
		<styleUrl>#Sheet1Map03</styleUrl>
		<ExtendedData>
		</ExtendedData>
		<Point>
			<coordinates>-4.3478602,50.361282,0</coordinates>
		</Point>
	</Placemark>
	<Placemark>
		<name>82_EA</name>
		<Snippet maxLines="0"></Snippet>
		<description><![CDATA[<style type='text/css'>*{font-family:Verdana,Arial,Helvetica,Sans-Serif;}</style><table border='0' cellspacing='0' cellpadding='0'><tr><td colspan='2' style='vertical-align: top; padding-left: 10px; padding-right: 10px; white-space: nowrap;'><b>82_EA</b></td></tr><tr><td colspan='2' style='vertical-align: top; padding-left: 10px; padding-right: 10px; max-width: 400px; white-space: nowrap;'>&nbsp;</td></tr><tr bgcolor='#ddffdd' ><td style='vertical-align: top; padding-left: 10px; white-space: nowrap;'><b>Latitude</b></td><td style='vertical-align: top; padding-left: 6px; padding-right: 10px; white-space: nowrap;'>50.223674</td></tr><tr><td style='vertical-align: top; padding-left: 10px; white-space: nowrap;'><b>Longitude</b></td><td style='vertical-align: top; padding-left: 6px; padding-right: 10px; white-space: nowrap;'>-3.7804422</td></tr></table>]]></description>
		<LookAt>
			<longitude>-3.7804422</longitude>
			<latitude>50.223674</latitude>
			<altitude>0</altitude>
			<heading>0</heading>
			<tilt>0</tilt>
			<range>1000</range>
			<altitudeMode>relativeToGround</altitudeMode>
		</LookAt>
		<styleUrl>#Sheet1Map03</styleUrl>
		<ExtendedData>
		</ExtendedData>
		<Point>
			<coordinates>-3.7804422,50.223674,0</coordinates>
		</Point>
	</Placemark>
	<Placemark>
		<name>90_EA</name>
		<Snippet maxLines="0"></Snippet>
		<description><![CDATA[<style type='text/css'>*{font-family:Verdana,Arial,Helvetica,Sans-Serif;}</style><table border='0' cellspacing='0' cellpadding='0'><tr><td colspan='2' style='vertical-align: top; padding-left: 10px; padding-right: 10px; white-space: nowrap;'><b>90_EA</b></td></tr><tr><td colspan='2' style='vertical-align: top; padding-left: 10px; padding-right: 10px; max-width: 400px; white-space: nowrap;'>&nbsp;</td></tr><tr bgcolor='#ddffdd' ><td style='vertical-align: top; padding-left: 10px; white-space: nowrap;'><b>Latitude</b></td><td style='vertical-align: top; padding-left: 6px; padding-right: 10px; white-space: nowrap;'>50.463717</td></tr><tr><td style='vertical-align: top; padding-left: 10px; white-space: nowrap;'><b>Longitude</b></td><td style='vertical-align: top; padding-left: 6px; padding-right: 10px; white-space: nowrap;'>-3.4793207</td></tr></table>]]></description>
		<LookAt>
			<longitude>-3.4793207</longitude>
			<latitude>50.463717</latitude>
			<altitude>0</altitude>
			<heading>0</heading>
			<tilt>0</tilt>
			<range>1000</range>
			<altitudeMode>relativeToGround</altitudeMode>
		</LookAt>
		<styleUrl>#Sheet1Map03</styleUrl>
		<ExtendedData>
		</ExtendedData>
		<Point>
			<coordinates>-3.4793207,50.463717,0</coordinates>
		</Point>
	</Placemark>
	<Placemark>
		<name>103_EA</name>
		<Snippet maxLines="0"></Snippet>
		<description><![CDATA[<style type='text/css'>*{font-family:Verdana,Arial,Helvetica,Sans-Serif;}</style><table border='0' cellspacing='0' cellpadding='0'><tr><td colspan='2' style='vertical-align: top; padding-left: 10px; padding-right: 10px; white-space: nowrap;'><b>103_EA</b></td></tr><tr><td colspan='2' style='vertical-align: top; padding-left: 10px; padding-right: 10px; max-width: 400px; white-space: nowrap;'>&nbsp;</td></tr><tr bgcolor='#ddffdd' ><td style='vertical-align: top; padding-left: 10px; white-space: nowrap;'><b>Latitude</b></td><td style='vertical-align: top; padding-left: 6px; padding-right: 10px; white-space: nowrap;'>50.73133</td></tr><tr><td style='vertical-align: top; padding-left: 10px; white-space: nowrap;'><b>Longitude</b></td><td style='vertical-align: top; padding-left: 6px; padding-right: 10px; white-space: nowrap;'>-2.9011098</td></tr></table>]]></description>
		<LookAt>
			<longitude>-2.9011098</longitude>
			<latitude>50.73133</latitude>
			<altitude>0</altitude>
			<heading>0</heading>
			<tilt>0</tilt>
			<range>1000</range>
			<altitudeMode>relativeToGround</altitudeMode>
		</LookAt>
		<styleUrl>#Sheet1Map03</styleUrl>
		<ExtendedData>
		</ExtendedData>
		<Point>
			<coordinates>-2.9011098,50.73133,0</coordinates>
		</Point>
	</Placemark>
	<Placemark>
		<name>104_EA</name>
		<Snippet maxLines="0"></Snippet>
		<description><![CDATA[<style type='text/css'>*{font-family:Verdana,Arial,Helvetica,Sans-Serif;}</style><table border='0' cellspacing='0' cellpadding='0'><tr><td colspan='2' style='vertical-align: top; padding-left: 10px; padding-right: 10px; white-space: nowrap;'><b>104_EA</b></td></tr><tr><td colspan='2' style='vertical-align: top; padding-left: 10px; padding-right: 10px; max-width: 400px; white-space: nowrap;'>&nbsp;</td></tr><tr bgcolor='#ddffdd' ><td style='vertical-align: top; padding-left: 10px; white-space: nowrap;'><b>Latitude</b></td><td style='vertical-align: top; padding-left: 6px; padding-right: 10px; white-space: nowrap;'>50.618461</td></tr><tr><td style='vertical-align: top; padding-left: 10px; white-space: nowrap;'><b>Longitude</b></td><td style='vertical-align: top; padding-left: 6px; padding-right: 10px; white-space: nowrap;'>-2.5384984</td></tr></table>]]></description>
		<LookAt>
			<longitude>-2.5384984</longitude>
			<latitude>50.618461</latitude>
			<altitude>0</altitude>
			<heading>0</heading>
			<tilt>0</tilt>
			<range>1000</range>
			<altitudeMode>relativeToGround</altitudeMode>
		</LookAt>
		<styleUrl>#Sheet1Map03</styleUrl>
		<ExtendedData>
		</ExtendedData>
		<Point>
			<coordinates>-2.5384984,50.61846100000001,0</coordinates>
		</Point>
	</Placemark>
	<Placemark>
		<name>105_EA</name>
		<Snippet maxLines="0"></Snippet>
		<description><![CDATA[<style type='text/css'>*{font-family:Verdana,Arial,Helvetica,Sans-Serif;}</style><table border='0' cellspacing='0' cellpadding='0'><tr><td colspan='2' style='vertical-align: top; padding-left: 10px; padding-right: 10px; white-space: nowrap;'><b>105_EA</b></td></tr><tr><td colspan='2' style='vertical-align: top; padding-left: 10px; padding-right: 10px; max-width: 400px; white-space: nowrap;'>&nbsp;</td></tr><tr bgcolor='#ddffdd' ><td style='vertical-align: top; padding-left: 10px; white-space: nowrap;'><b>Latitude</b></td><td style='vertical-align: top; padding-left: 6px; padding-right: 10px; white-space: nowrap;'>50.57386</td></tr><tr><td style='vertical-align: top; padding-left: 10px; white-space: nowrap;'><b>Longitude</b></td><td style='vertical-align: top; padding-left: 6px; padding-right: 10px; white-space: nowrap;'>-2.4532581</td></tr></table>]]></description>
		<LookAt>
			<longitude>-2.4532581</longitude>
			<latitude>50.57386</latitude>
			<altitude>0</altitude>
			<heading>0</heading>
			<tilt>0</tilt>
			<range>1000</range>
			<altitudeMode>relativeToGround</altitudeMode>
		</LookAt>
		<styleUrl>#Sheet1Map03</styleUrl>
		<ExtendedData>
		</ExtendedData>
		<Point>
			<coordinates>-2.4532581,50.57386,0</coordinates>
		</Point>
	</Placemark>
	<Placemark>
		<name>106_EA</name>
		<Snippet maxLines="0"></Snippet>
		<description><![CDATA[<style type='text/css'>*{font-family:Verdana,Arial,Helvetica,Sans-Serif;}</style><table border='0' cellspacing='0' cellpadding='0'><tr><td colspan='2' style='vertical-align: top; padding-left: 10px; padding-right: 10px; white-space: nowrap;'><b>106_EA</b></td></tr><tr><td colspan='2' style='vertical-align: top; padding-left: 10px; padding-right: 10px; max-width: 400px; white-space: nowrap;'>&nbsp;</td></tr><tr bgcolor='#ddffdd' ><td style='vertical-align: top; padding-left: 10px; white-space: nowrap;'><b>Latitude</b></td><td style='vertical-align: top; padding-left: 6px; padding-right: 10px; white-space: nowrap;'>50.615202</td></tr><tr><td style='vertical-align: top; padding-left: 10px; white-space: nowrap;'><b>Longitude</b></td><td style='vertical-align: top; padding-left: 6px; padding-right: 10px; white-space: nowrap;'>-1.954718</td></tr></table>]]></description>
		<LookAt>
			<longitude>-1.954718</longitude>
			<latitude>50.615202</latitude>
			<altitude>0</altitude>
			<heading>0</heading>
			<tilt>0</tilt>
			<range>1000</range>
			<altitudeMode>relativeToGround</altitudeMode>
		</LookAt>
		<styleUrl>#Sheet1Map03</styleUrl>
		<ExtendedData>
		</ExtendedData>
		<Point>
			<coordinates>-1.954718,50.615202,0</coordinates>
		</Point>
	</Placemark>
	<Placemark>
		<name>130_EA</name>
		<Snippet maxLines="0"></Snippet>
		<description><![CDATA[<style type='text/css'>*{font-family:Verdana,Arial,Helvetica,Sans-Serif;}</style><table border='0' cellspacing='0' cellpadding='0'><tr><td colspan='2' style='vertical-align: top; padding-left: 10px; padding-right: 10px; white-space: nowrap;'><b>130_EA</b></td></tr><tr><td colspan='2' style='vertical-align: top; padding-left: 10px; padding-right: 10px; max-width: 400px; white-space: nowrap;'>&nbsp;</td></tr><tr bgcolor='#ddffdd' ><td style='vertical-align: top; padding-left: 10px; white-space: nowrap;'><b>Latitude</b></td><td style='vertical-align: top; padding-left: 6px; padding-right: 10px; white-space: nowrap;'>50.725512</td></tr><tr><td style='vertical-align: top; padding-left: 10px; white-space: nowrap;'><b>Longitude</b></td><td style='vertical-align: top; padding-left: 6px; padding-right: 10px; white-space: nowrap;'>-1.5317161</td></tr></table>]]></description>
		<LookAt>
			<longitude>-1.5317161</longitude>
			<latitude>50.725512</latitude>
			<altitude>0</altitude>
			<heading>0</heading>
			<tilt>0</tilt>
			<range>1000</range>
			<altitudeMode>relativeToGround</altitudeMode>
		</LookAt>
		<styleUrl>#Sheet1Map03</styleUrl>
		<ExtendedData>
		</ExtendedData>
		<Point>
			<coordinates>-1.5317161,50.725512,0</coordinates>
		</Point>
	</Placemark>
	<Placemark>
		<name>131_EA</name>
		<Snippet maxLines="0"></Snippet>
		<description><![CDATA[<style type='text/css'>*{font-family:Verdana,Arial,Helvetica,Sans-Serif;}</style><table border='0' cellspacing='0' cellpadding='0'><tr><td colspan='2' style='vertical-align: top; padding-left: 10px; padding-right: 10px; white-space: nowrap;'><b>131_EA</b></td></tr><tr><td colspan='2' style='vertical-align: top; padding-left: 10px; padding-right: 10px; max-width: 400px; white-space: nowrap;'>&nbsp;</td></tr><tr bgcolor='#ddffdd' ><td style='vertical-align: top; padding-left: 10px; white-space: nowrap;'><b>Latitude</b></td><td style='vertical-align: top; padding-left: 6px; padding-right: 10px; white-space: nowrap;'>50.820094</td></tr><tr><td style='vertical-align: top; padding-left: 10px; white-space: nowrap;'><b>Longitude</b></td><td style='vertical-align: top; padding-left: 6px; padding-right: 10px; white-space: nowrap;'>-1.3085458</td></tr></table>]]></description>
		<LookAt>
			<longitude>-1.3085458</longitude>
			<latitude>50.820094</latitude>
			<altitude>0</altitude>
			<heading>0</heading>
			<tilt>0</tilt>
			<range>1000</range>
			<altitudeMode>relativeToGround</altitudeMode>
		</LookAt>
		<styleUrl>#Sheet1Map03</styleUrl>
		<ExtendedData>
		</ExtendedData>
		<Point>
			<coordinates>-1.3085458,50.82009400000001,0</coordinates>
		</Point>
	</Placemark>
	<Placemark>
		<name>132_EA</name>
		<Snippet maxLines="0"></Snippet>
		<description><![CDATA[<style type='text/css'>*{font-family:Verdana,Arial,Helvetica,Sans-Serif;}</style><table border='0' cellspacing='0' cellpadding='0'><tr><td colspan='2' style='vertical-align: top; padding-left: 10px; padding-right: 10px; white-space: nowrap;'><b>132_EA</b></td></tr><tr><td colspan='2' style='vertical-align: top; padding-left: 10px; padding-right: 10px; max-width: 400px; white-space: nowrap;'>&nbsp;</td></tr><tr bgcolor='#ddffdd' ><td style='vertical-align: top; padding-left: 10px; white-space: nowrap;'><b>Latitude</b></td><td style='vertical-align: top; padding-left: 6px; padding-right: 10px; white-space: nowrap;'>50.819712</td></tr><tr><td style='vertical-align: top; padding-left: 10px; white-space: nowrap;'><b>Longitude</b></td><td style='vertical-align: top; padding-left: 6px; padding-right: 10px; white-space: nowrap;'>-1.3216685</td></tr></table>]]></description>
		<LookAt>
			<longitude>-1.3216685</longitude>
			<latitude>50.819712</latitude>
			<altitude>0</altitude>
			<heading>0</heading>
			<tilt>0</tilt>
			<range>1000</range>
			<altitudeMode>relativeToGround</altitudeMode>
		</LookAt>
		<styleUrl>#Sheet1Map03</styleUrl>
		<ExtendedData>
		</ExtendedData>
		<Point>
			<coordinates>-1.3216685,50.819712,0</coordinates>
		</Point>
	</Placemark>
	<Placemark>
		<name>133_EA</name>
		<Snippet maxLines="0"></Snippet>
		<description><![CDATA[<style type='text/css'>*{font-family:Verdana,Arial,Helvetica,Sans-Serif;}</style><table border='0' cellspacing='0' cellpadding='0'><tr><td colspan='2' style='vertical-align: top; padding-left: 10px; padding-right: 10px; white-space: nowrap;'><b>133_EA</b></td></tr><tr><td colspan='2' style='vertical-align: top; padding-left: 10px; padding-right: 10px; max-width: 400px; white-space: nowrap;'>&nbsp;</td></tr><tr bgcolor='#ddffdd' ><td style='vertical-align: top; padding-left: 10px; white-space: nowrap;'><b>Latitude</b></td><td style='vertical-align: top; padding-left: 6px; padding-right: 10px; white-space: nowrap;'>50.826025</td></tr><tr><td style='vertical-align: top; padding-left: 10px; white-space: nowrap;'><b>Longitude</b></td><td style='vertical-align: top; padding-left: 6px; padding-right: 10px; white-space: nowrap;'>-1.3404604</td></tr></table>]]></description>
		<LookAt>
			<longitude>-1.3404604</longitude>
			<latitude>50.826025</latitude>
			<altitude>0</altitude>
			<heading>0</heading>
			<tilt>0</tilt>
			<range>1000</range>
			<altitudeMode>relativeToGround</altitudeMode>
		</LookAt>
		<styleUrl>#Sheet1Map03</styleUrl>
		<ExtendedData>
		</ExtendedData>
		<Point>
			<coordinates>-1.3404604,50.826025,0</coordinates>
		</Point>
	</Placemark>
	<Placemark>
		<name>134_EA</name>
		<Snippet maxLines="0"></Snippet>
		<description><![CDATA[<style type='text/css'>*{font-family:Verdana,Arial,Helvetica,Sans-Serif;}</style><table border='0' cellspacing='0' cellpadding='0'><tr><td colspan='2' style='vertical-align: top; padding-left: 10px; padding-right: 10px; white-space: nowrap;'><b>134_EA</b></td></tr><tr><td colspan='2' style='vertical-align: top; padding-left: 10px; padding-right: 10px; max-width: 400px; white-space: nowrap;'>&nbsp;</td></tr><tr bgcolor='#ddffdd' ><td style='vertical-align: top; padding-left: 10px; white-space: nowrap;'><b>Latitude</b></td><td style='vertical-align: top; padding-left: 6px; padding-right: 10px; white-space: nowrap;'>50.833814</td></tr><tr><td style='vertical-align: top; padding-left: 10px; white-space: nowrap;'><b>Longitude</b></td><td style='vertical-align: top; padding-left: 6px; padding-right: 10px; white-space: nowrap;'>-1.3391862</td></tr></table>]]></description>
		<LookAt>
			<longitude>-1.3391862</longitude>
			<latitude>50.833814</latitude>
			<altitude>0</altitude>
			<heading>0</heading>
			<tilt>0</tilt>
			<range>1000</range>
			<altitudeMode>relativeToGround</altitudeMode>
		</LookAt>
		<styleUrl>#Sheet1Map03</styleUrl>
		<ExtendedData>
		</ExtendedData>
		<Point>
			<coordinates>-1.3391862,50.833814,0</coordinates>
		</Point>
	</Placemark>
	<Placemark>
		<name>135_EA</name>
		<Snippet maxLines="0"></Snippet>
		<description><![CDATA[<style type='text/css'>*{font-family:Verdana,Arial,Helvetica,Sans-Serif;}</style><table border='0' cellspacing='0' cellpadding='0'><tr><td colspan='2' style='vertical-align: top; padding-left: 10px; padding-right: 10px; white-space: nowrap;'><b>135_EA</b></td></tr><tr><td colspan='2' style='vertical-align: top; padding-left: 10px; padding-right: 10px; max-width: 400px; white-space: nowrap;'>&nbsp;</td></tr><tr bgcolor='#ddffdd' ><td style='vertical-align: top; padding-left: 10px; white-space: nowrap;'><b>Latitude</b></td><td style='vertical-align: top; padding-left: 6px; padding-right: 10px; white-space: nowrap;'>50.84274</td></tr><tr><td style='vertical-align: top; padding-left: 10px; white-space: nowrap;'><b>Longitude</b></td><td style='vertical-align: top; padding-left: 6px; padding-right: 10px; white-space: nowrap;'>-1.3529933</td></tr></table>]]></description>
		<LookAt>
			<longitude>-1.3529933</longitude>
			<latitude>50.84274</latitude>
			<altitude>0</altitude>
			<heading>0</heading>
			<tilt>0</tilt>
			<range>1000</range>
			<altitudeMode>relativeToGround</altitudeMode>
		</LookAt>
		<styleUrl>#Sheet1Map03</styleUrl>
		<ExtendedData>
		</ExtendedData>
		<Point>
			<coordinates>-1.3529933,50.84274,0</coordinates>
		</Point>
	</Placemark>
	<Placemark>
		<name>136_EA</name>
		<Snippet maxLines="0"></Snippet>
		<description><![CDATA[<style type='text/css'>*{font-family:Verdana,Arial,Helvetica,Sans-Serif;}</style><table border='0' cellspacing='0' cellpadding='0'><tr><td colspan='2' style='vertical-align: top; padding-left: 10px; padding-right: 10px; white-space: nowrap;'><b>136_EA</b></td></tr><tr><td colspan='2' style='vertical-align: top; padding-left: 10px; padding-right: 10px; max-width: 400px; white-space: nowrap;'>&nbsp;</td></tr><tr bgcolor='#ddffdd' ><td style='vertical-align: top; padding-left: 10px; white-space: nowrap;'><b>Latitude</b></td><td style='vertical-align: top; padding-left: 6px; padding-right: 10px; white-space: nowrap;'>50.845068</td></tr><tr><td style='vertical-align: top; padding-left: 10px; white-space: nowrap;'><b>Longitude</b></td><td style='vertical-align: top; padding-left: 6px; padding-right: 10px; white-space: nowrap;'>-1.3592534</td></tr></table>]]></description>
		<LookAt>
			<longitude>-1.3592534</longitude>
			<latitude>50.845068</latitude>
			<altitude>0</altitude>
			<heading>0</heading>
			<tilt>0</tilt>
			<range>1000</range>
			<altitudeMode>relativeToGround</altitudeMode>
		</LookAt>
		<styleUrl>#Sheet1Map03</styleUrl>
		<ExtendedData>
		</ExtendedData>
		<Point>
			<coordinates>-1.3592534,50.84506799999999,0</coordinates>
		</Point>
	</Placemark>
	<Placemark>
		<name>137_EA</name>
		<Snippet maxLines="0"></Snippet>
		<description><![CDATA[<style type='text/css'>*{font-family:Verdana,Arial,Helvetica,Sans-Serif;}</style><table border='0' cellspacing='0' cellpadding='0'><tr><td colspan='2' style='vertical-align: top; padding-left: 10px; padding-right: 10px; white-space: nowrap;'><b>137_EA</b></td></tr><tr><td colspan='2' style='vertical-align: top; padding-left: 10px; padding-right: 10px; max-width: 400px; white-space: nowrap;'>&nbsp;</td></tr><tr bgcolor='#ddffdd' ><td style='vertical-align: top; padding-left: 10px; white-space: nowrap;'><b>Latitude</b></td><td style='vertical-align: top; padding-left: 6px; padding-right: 10px; white-space: nowrap;'>50.848193</td></tr><tr><td style='vertical-align: top; padding-left: 10px; white-space: nowrap;'><b>Longitude</b></td><td style='vertical-align: top; padding-left: 6px; padding-right: 10px; white-space: nowrap;'>-1.3650061</td></tr></table>]]></description>
		<LookAt>
			<longitude>-1.3650061</longitude>
			<latitude>50.848193</latitude>
			<altitude>0</altitude>
			<heading>0</heading>
			<tilt>0</tilt>
			<range>1000</range>
			<altitudeMode>relativeToGround</altitudeMode>
		</LookAt>
		<styleUrl>#Sheet1Map03</styleUrl>
		<ExtendedData>
		</ExtendedData>
		<Point>
			<coordinates>-1.3650061,50.848193,0</coordinates>
		</Point>
	</Placemark>
	<Placemark>
		<name>138_EA</name>
		<Snippet maxLines="0"></Snippet>
		<description><![CDATA[<style type='text/css'>*{font-family:Verdana,Arial,Helvetica,Sans-Serif;}</style><table border='0' cellspacing='0' cellpadding='0'><tr><td colspan='2' style='vertical-align: top; padding-left: 10px; padding-right: 10px; white-space: nowrap;'><b>138_EA</b></td></tr><tr><td colspan='2' style='vertical-align: top; padding-left: 10px; padding-right: 10px; max-width: 400px; white-space: nowrap;'>&nbsp;</td></tr><tr bgcolor='#ddffdd' ><td style='vertical-align: top; padding-left: 10px; white-space: nowrap;'><b>Latitude</b></td><td style='vertical-align: top; padding-left: 6px; padding-right: 10px; white-space: nowrap;'>50.855428</td></tr><tr><td style='vertical-align: top; padding-left: 10px; white-space: nowrap;'><b>Longitude</b></td><td style='vertical-align: top; padding-left: 6px; padding-right: 10px; white-space: nowrap;'>-1.3727216</td></tr></table>]]></description>
		<LookAt>
			<longitude>-1.3727216</longitude>
			<latitude>50.855428</latitude>
			<altitude>0</altitude>
			<heading>0</heading>
			<tilt>0</tilt>
			<range>1000</range>
			<altitudeMode>relativeToGround</altitudeMode>
		</LookAt>
		<styleUrl>#Sheet1Map03</styleUrl>
		<ExtendedData>
		</ExtendedData>
		<Point>
			<coordinates>-1.3727216,50.855428,0</coordinates>
		</Point>
	</Placemark>
	<Placemark>
		<name>139_EA</name>
		<Snippet maxLines="0"></Snippet>
		<description><![CDATA[<style type='text/css'>*{font-family:Verdana,Arial,Helvetica,Sans-Serif;}</style><table border='0' cellspacing='0' cellpadding='0'><tr><td colspan='2' style='vertical-align: top; padding-left: 10px; padding-right: 10px; white-space: nowrap;'><b>139_EA</b></td></tr><tr><td colspan='2' style='vertical-align: top; padding-left: 10px; padding-right: 10px; max-width: 400px; white-space: nowrap;'>&nbsp;</td></tr><tr bgcolor='#ddffdd' ><td style='vertical-align: top; padding-left: 10px; white-space: nowrap;'><b>Latitude</b></td><td style='vertical-align: top; padding-left: 6px; padding-right: 10px; white-space: nowrap;'>50.85592</td></tr><tr><td style='vertical-align: top; padding-left: 10px; white-space: nowrap;'><b>Longitude</b></td><td style='vertical-align: top; padding-left: 6px; padding-right: 10px; white-space: nowrap;'>-1.3738374</td></tr></table>]]></description>
		<LookAt>
			<longitude>-1.3738374</longitude>
			<latitude>50.85592</latitude>
			<altitude>0</altitude>
			<heading>0</heading>
			<tilt>0</tilt>
			<range>1000</range>
			<altitudeMode>relativeToGround</altitudeMode>
		</LookAt>
		<styleUrl>#Sheet1Map03</styleUrl>
		<ExtendedData>
		</ExtendedData>
		<Point>
			<coordinates>-1.3738374,50.85592,0</coordinates>
		</Point>
	</Placemark>
	<Placemark>
		<name>140_EA</name>
		<Snippet maxLines="0"></Snippet>
		<description><![CDATA[<style type='text/css'>*{font-family:Verdana,Arial,Helvetica,Sans-Serif;}</style><table border='0' cellspacing='0' cellpadding='0'><tr><td colspan='2' style='vertical-align: top; padding-left: 10px; padding-right: 10px; white-space: nowrap;'><b>140_EA</b></td></tr><tr><td colspan='2' style='vertical-align: top; padding-left: 10px; padding-right: 10px; max-width: 400px; white-space: nowrap;'>&nbsp;</td></tr><tr bgcolor='#ddffdd' ><td style='vertical-align: top; padding-left: 10px; white-space: nowrap;'><b>Latitude</b></td><td style='vertical-align: top; padding-left: 6px; padding-right: 10px; white-space: nowrap;'>50.900708</td></tr><tr><td style='vertical-align: top; padding-left: 10px; white-space: nowrap;'><b>Longitude</b></td><td style='vertical-align: top; padding-left: 6px; padding-right: 10px; white-space: nowrap;'>-1.4516921</td></tr></table>]]></description>
		<LookAt>
			<longitude>-1.4516921</longitude>
			<latitude>50.900708</latitude>
			<altitude>0</altitude>
			<heading>0</heading>
			<tilt>0</tilt>
			<range>1000</range>
			<altitudeMode>relativeToGround</altitudeMode>
		</LookAt>
		<styleUrl>#Sheet1Map03</styleUrl>
		<ExtendedData>
		</ExtendedData>
		<Point>
			<coordinates>-1.4516921,50.900708,0</coordinates>
		</Point>
	</Placemark>
	<Placemark>
		<name>141_EA</name>
		<Snippet maxLines="0"></Snippet>
		<description><![CDATA[<style type='text/css'>*{font-family:Verdana,Arial,Helvetica,Sans-Serif;}</style><table border='0' cellspacing='0' cellpadding='0'><tr><td colspan='2' style='vertical-align: top; padding-left: 10px; padding-right: 10px; white-space: nowrap;'><b>141_EA</b></td></tr><tr><td colspan='2' style='vertical-align: top; padding-left: 10px; padding-right: 10px; max-width: 400px; white-space: nowrap;'>&nbsp;</td></tr><tr bgcolor='#ddffdd' ><td style='vertical-align: top; padding-left: 10px; white-space: nowrap;'><b>Latitude</b></td><td style='vertical-align: top; padding-left: 6px; padding-right: 10px; white-space: nowrap;'>50.918559</td></tr><tr><td style='vertical-align: top; padding-left: 10px; white-space: nowrap;'><b>Longitude</b></td><td style='vertical-align: top; padding-left: 6px; padding-right: 10px; white-space: nowrap;'>-1.4774307</td></tr></table>]]></description>
		<LookAt>
			<longitude>-1.4774307</longitude>
			<latitude>50.918559</latitude>
			<altitude>0</altitude>
			<heading>0</heading>
			<tilt>0</tilt>
			<range>1000</range>
			<altitudeMode>relativeToGround</altitudeMode>
		</LookAt>
		<styleUrl>#Sheet1Map03</styleUrl>
		<ExtendedData>
		</ExtendedData>
		<Point>
			<coordinates>-1.4774307,50.918559,0</coordinates>
		</Point>
	</Placemark>
	<Placemark>
		<name>142_EA</name>
		<Snippet maxLines="0"></Snippet>
		<description><![CDATA[<style type='text/css'>*{font-family:Verdana,Arial,Helvetica,Sans-Serif;}</style><table border='0' cellspacing='0' cellpadding='0'><tr><td colspan='2' style='vertical-align: top; padding-left: 10px; padding-right: 10px; white-space: nowrap;'><b>142_EA</b></td></tr><tr><td colspan='2' style='vertical-align: top; padding-left: 10px; padding-right: 10px; max-width: 400px; white-space: nowrap;'>&nbsp;</td></tr><tr bgcolor='#ddffdd' ><td style='vertical-align: top; padding-left: 10px; white-space: nowrap;'><b>Latitude</b></td><td style='vertical-align: top; padding-left: 6px; padding-right: 10px; white-space: nowrap;'>50.904062</td></tr><tr><td style='vertical-align: top; padding-left: 10px; white-space: nowrap;'><b>Longitude</b></td><td style='vertical-align: top; padding-left: 6px; padding-right: 10px; white-space: nowrap;'>-1.4499319</td></tr></table>]]></description>
		<LookAt>
			<longitude>-1.4499319</longitude>
			<latitude>50.904062</latitude>
			<altitude>0</altitude>
			<heading>0</heading>
			<tilt>0</tilt>
			<range>1000</range>
			<altitudeMode>relativeToGround</altitudeMode>
		</LookAt>
		<styleUrl>#Sheet1Map03</styleUrl>
		<ExtendedData>
		</ExtendedData>
		<Point>
			<coordinates>-1.4499319,50.904062,0</coordinates>
		</Point>
	</Placemark>
	<Placemark>
		<name>143_EA</name>
		<Snippet maxLines="0"></Snippet>
		<description><![CDATA[<style type='text/css'>*{font-family:Verdana,Arial,Helvetica,Sans-Serif;}</style><table border='0' cellspacing='0' cellpadding='0'><tr><td colspan='2' style='vertical-align: top; padding-left: 10px; padding-right: 10px; white-space: nowrap;'><b>143_EA</b></td></tr><tr><td colspan='2' style='vertical-align: top; padding-left: 10px; padding-right: 10px; max-width: 400px; white-space: nowrap;'>&nbsp;</td></tr><tr bgcolor='#ddffdd' ><td style='vertical-align: top; padding-left: 10px; white-space: nowrap;'><b>Latitude</b></td><td style='vertical-align: top; padding-left: 6px; padding-right: 10px; white-space: nowrap;'>50.882338</td></tr><tr><td style='vertical-align: top; padding-left: 10px; white-space: nowrap;'><b>Longitude</b></td><td style='vertical-align: top; padding-left: 6px; padding-right: 10px; white-space: nowrap;'>-1.3939673</td></tr></table>]]></description>
		<LookAt>
			<longitude>-1.3939673</longitude>
			<latitude>50.882338</latitude>
			<altitude>0</altitude>
			<heading>0</heading>
			<tilt>0</tilt>
			<range>1000</range>
			<altitudeMode>relativeToGround</altitudeMode>
		</LookAt>
		<styleUrl>#Sheet1Map03</styleUrl>
		<ExtendedData>
		</ExtendedData>
		<Point>
			<coordinates>-1.3939673,50.88233799999999,0</coordinates>
		</Point>
	</Placemark>
	<Placemark>
		<name>144_EA</name>
		<Snippet maxLines="0"></Snippet>
		<description><![CDATA[<style type='text/css'>*{font-family:Verdana,Arial,Helvetica,Sans-Serif;}</style><table border='0' cellspacing='0' cellpadding='0'><tr><td colspan='2' style='vertical-align: top; padding-left: 10px; padding-right: 10px; white-space: nowrap;'><b>144_EA</b></td></tr><tr><td colspan='2' style='vertical-align: top; padding-left: 10px; padding-right: 10px; max-width: 400px; white-space: nowrap;'>&nbsp;</td></tr><tr bgcolor='#ddffdd' ><td style='vertical-align: top; padding-left: 10px; white-space: nowrap;'><b>Latitude</b></td><td style='vertical-align: top; padding-left: 6px; padding-right: 10px; white-space: nowrap;'>50.90853</td></tr><tr><td style='vertical-align: top; padding-left: 10px; white-space: nowrap;'><b>Longitude</b></td><td style='vertical-align: top; padding-left: 6px; padding-right: 10px; white-space: nowrap;'>-1.3812535</td></tr></table>]]></description>
		<LookAt>
			<longitude>-1.3812535</longitude>
			<latitude>50.90853</latitude>
			<altitude>0</altitude>
			<heading>0</heading>
			<tilt>0</tilt>
			<range>1000</range>
			<altitudeMode>relativeToGround</altitudeMode>
		</LookAt>
		<styleUrl>#Sheet1Map03</styleUrl>
		<ExtendedData>
		</ExtendedData>
		<Point>
			<coordinates>-1.3812535,50.90853000000001,0</coordinates>
		</Point>
	</Placemark>
	<Placemark>
		<name>145_EA</name>
		<Snippet maxLines="0"></Snippet>
		<description><![CDATA[<style type='text/css'>*{font-family:Verdana,Arial,Helvetica,Sans-Serif;}</style><table border='0' cellspacing='0' cellpadding='0'><tr><td colspan='2' style='vertical-align: top; padding-left: 10px; padding-right: 10px; white-space: nowrap;'><b>145_EA</b></td></tr><tr><td colspan='2' style='vertical-align: top; padding-left: 10px; padding-right: 10px; max-width: 400px; white-space: nowrap;'>&nbsp;</td></tr><tr bgcolor='#ddffdd' ><td style='vertical-align: top; padding-left: 10px; white-space: nowrap;'><b>Latitude</b></td><td style='vertical-align: top; padding-left: 6px; padding-right: 10px; white-space: nowrap;'>50.926593</td></tr><tr><td style='vertical-align: top; padding-left: 10px; white-space: nowrap;'><b>Longitude</b></td><td style='vertical-align: top; padding-left: 6px; padding-right: 10px; white-space: nowrap;'>-1.3790931</td></tr></table>]]></description>
		<LookAt>
			<longitude>-1.3790931</longitude>
			<latitude>50.926593</latitude>
			<altitude>0</altitude>
			<heading>0</heading>
			<tilt>0</tilt>
			<range>1000</range>
			<altitudeMode>relativeToGround</altitudeMode>
		</LookAt>
		<styleUrl>#Sheet1Map03</styleUrl>
		<ExtendedData>
		</ExtendedData>
		<Point>
			<coordinates>-1.3790931,50.926593,0</coordinates>
		</Point>
	</Placemark>
	<Placemark>
		<name>146_EA</name>
		<Snippet maxLines="0"></Snippet>
		<description><![CDATA[<style type='text/css'>*{font-family:Verdana,Arial,Helvetica,Sans-Serif;}</style><table border='0' cellspacing='0' cellpadding='0'><tr><td colspan='2' style='vertical-align: top; padding-left: 10px; padding-right: 10px; white-space: nowrap;'><b>146_EA</b></td></tr><tr><td colspan='2' style='vertical-align: top; padding-left: 10px; padding-right: 10px; max-width: 400px; white-space: nowrap;'>&nbsp;</td></tr><tr bgcolor='#ddffdd' ><td style='vertical-align: top; padding-left: 10px; white-space: nowrap;'><b>Latitude</b></td><td style='vertical-align: top; padding-left: 6px; padding-right: 10px; white-space: nowrap;'>50.890926</td></tr><tr><td style='vertical-align: top; padding-left: 10px; white-space: nowrap;'><b>Longitude</b></td><td style='vertical-align: top; padding-left: 6px; padding-right: 10px; white-space: nowrap;'>-1.3853254</td></tr></table>]]></description>
		<LookAt>
			<longitude>-1.3853254</longitude>
			<latitude>50.890926</latitude>
			<altitude>0</altitude>
			<heading>0</heading>
			<tilt>0</tilt>
			<range>1000</range>
			<altitudeMode>relativeToGround</altitudeMode>
		</LookAt>
		<styleUrl>#Sheet1Map03</styleUrl>
		<ExtendedData>
		</ExtendedData>
		<Point>
			<coordinates>-1.3853254,50.89092599999999,0</coordinates>
		</Point>
	</Placemark>
	<Placemark>
		<name>147_EA</name>
		<Snippet maxLines="0"></Snippet>
		<description><![CDATA[<style type='text/css'>*{font-family:Verdana,Arial,Helvetica,Sans-Serif;}</style><table border='0' cellspacing='0' cellpadding='0'><tr><td colspan='2' style='vertical-align: top; padding-left: 10px; padding-right: 10px; white-space: nowrap;'><b>147_EA</b></td></tr><tr><td colspan='2' style='vertical-align: top; padding-left: 10px; padding-right: 10px; max-width: 400px; white-space: nowrap;'>&nbsp;</td></tr><tr bgcolor='#ddffdd' ><td style='vertical-align: top; padding-left: 10px; white-space: nowrap;'><b>Latitude</b></td><td style='vertical-align: top; padding-left: 6px; padding-right: 10px; white-space: nowrap;'>50.876421</td></tr><tr><td style='vertical-align: top; padding-left: 10px; white-space: nowrap;'><b>Longitude</b></td><td style='vertical-align: top; padding-left: 6px; padding-right: 10px; white-space: nowrap;'>-1.3802572</td></tr></table>]]></description>
		<LookAt>
			<longitude>-1.3802572</longitude>
			<latitude>50.876421</latitude>
			<altitude>0</altitude>
			<heading>0</heading>
			<tilt>0</tilt>
			<range>1000</range>
			<altitudeMode>relativeToGround</altitudeMode>
		</LookAt>
		<styleUrl>#Sheet1Map03</styleUrl>
		<ExtendedData>
		</ExtendedData>
		<Point>
			<coordinates>-1.3802572,50.876421,0</coordinates>
		</Point>
	</Placemark>
	<Placemark>
		<name>148_EA</name>
		<Snippet maxLines="0"></Snippet>
		<description><![CDATA[<style type='text/css'>*{font-family:Verdana,Arial,Helvetica,Sans-Serif;}</style><table border='0' cellspacing='0' cellpadding='0'><tr><td colspan='2' style='vertical-align: top; padding-left: 10px; padding-right: 10px; white-space: nowrap;'><b>148_EA</b></td></tr><tr><td colspan='2' style='vertical-align: top; padding-left: 10px; padding-right: 10px; max-width: 400px; white-space: nowrap;'>&nbsp;</td></tr><tr bgcolor='#ddffdd' ><td style='vertical-align: top; padding-left: 10px; white-space: nowrap;'><b>Latitude</b></td><td style='vertical-align: top; padding-left: 6px; padding-right: 10px; white-space: nowrap;'>50.874288</td></tr><tr><td style='vertical-align: top; padding-left: 10px; white-space: nowrap;'><b>Longitude</b></td><td style='vertical-align: top; padding-left: 6px; padding-right: 10px; white-space: nowrap;'>-1.3682048</td></tr></table>]]></description>
		<LookAt>
			<longitude>-1.3682048</longitude>
			<latitude>50.874288</latitude>
			<altitude>0</altitude>
			<heading>0</heading>
			<tilt>0</tilt>
			<range>1000</range>
			<altitudeMode>relativeToGround</altitudeMode>
		</LookAt>
		<styleUrl>#Sheet1Map03</styleUrl>
		<ExtendedData>
		</ExtendedData>
		<Point>
			<coordinates>-1.3682048,50.874288,0</coordinates>
		</Point>
	</Placemark>
	<Placemark>
		<name>149_EA</name>
		<Snippet maxLines="0"></Snippet>
		<description><![CDATA[<style type='text/css'>*{font-family:Verdana,Arial,Helvetica,Sans-Serif;}</style><table border='0' cellspacing='0' cellpadding='0'><tr><td colspan='2' style='vertical-align: top; padding-left: 10px; padding-right: 10px; white-space: nowrap;'><b>149_EA</b></td></tr><tr><td colspan='2' style='vertical-align: top; padding-left: 10px; padding-right: 10px; max-width: 400px; white-space: nowrap;'>&nbsp;</td></tr><tr bgcolor='#ddffdd' ><td style='vertical-align: top; padding-left: 10px; white-space: nowrap;'><b>Latitude</b></td><td style='vertical-align: top; padding-left: 6px; padding-right: 10px; white-space: nowrap;'>50.778408</td></tr><tr><td style='vertical-align: top; padding-left: 10px; white-space: nowrap;'><b>Longitude</b></td><td style='vertical-align: top; padding-left: 6px; padding-right: 10px; white-space: nowrap;'>-1.1787993</td></tr></table>]]></description>
		<LookAt>
			<longitude>-1.1787993</longitude>
			<latitude>50.778408</latitude>
			<altitude>0</altitude>
			<heading>0</heading>
			<tilt>0</tilt>
			<range>1000</range>
			<altitudeMode>relativeToGround</altitudeMode>
		</LookAt>
		<styleUrl>#Sheet1Map03</styleUrl>
		<ExtendedData>
		</ExtendedData>
		<Point>
			<coordinates>-1.1787993,50.778408,0</coordinates>
		</Point>
	</Placemark>
	<Placemark>
		<name>150_EA</name>
		<Snippet maxLines="0"></Snippet>
		<description><![CDATA[<style type='text/css'>*{font-family:Verdana,Arial,Helvetica,Sans-Serif;}</style><table border='0' cellspacing='0' cellpadding='0'><tr><td colspan='2' style='vertical-align: top; padding-left: 10px; padding-right: 10px; white-space: nowrap;'><b>150_EA</b></td></tr><tr><td colspan='2' style='vertical-align: top; padding-left: 10px; padding-right: 10px; max-width: 400px; white-space: nowrap;'>&nbsp;</td></tr><tr bgcolor='#ddffdd' ><td style='vertical-align: top; padding-left: 10px; white-space: nowrap;'><b>Latitude</b></td><td style='vertical-align: top; padding-left: 6px; padding-right: 10px; white-space: nowrap;'>50.786431</td></tr><tr><td style='vertical-align: top; padding-left: 10px; white-space: nowrap;'><b>Longitude</b></td><td style='vertical-align: top; padding-left: 6px; padding-right: 10px; white-space: nowrap;'>-1.130639</td></tr></table>]]></description>
		<LookAt>
			<longitude>-1.130639</longitude>
			<latitude>50.786431</latitude>
			<altitude>0</altitude>
			<heading>0</heading>
			<tilt>0</tilt>
			<range>1000</range>
			<altitudeMode>relativeToGround</altitudeMode>
		</LookAt>
		<styleUrl>#Sheet1Map03</styleUrl>
		<ExtendedData>
		</ExtendedData>
		<Point>
			<coordinates>-1.130639,50.78643100000001,0</coordinates>
		</Point>
	</Placemark>
	<Placemark>
		<name>151_EA</name>
		<Snippet maxLines="0"></Snippet>
		<description><![CDATA[<style type='text/css'>*{font-family:Verdana,Arial,Helvetica,Sans-Serif;}</style><table border='0' cellspacing='0' cellpadding='0'><tr><td colspan='2' style='vertical-align: top; padding-left: 10px; padding-right: 10px; white-space: nowrap;'><b>151_EA</b></td></tr><tr><td colspan='2' style='vertical-align: top; padding-left: 10px; padding-right: 10px; max-width: 400px; white-space: nowrap;'>&nbsp;</td></tr><tr bgcolor='#ddffdd' ><td style='vertical-align: top; padding-left: 10px; white-space: nowrap;'><b>Latitude</b></td><td style='vertical-align: top; padding-left: 6px; padding-right: 10px; white-space: nowrap;'>50.823231</td></tr><tr><td style='vertical-align: top; padding-left: 10px; white-space: nowrap;'><b>Longitude</b></td><td style='vertical-align: top; padding-left: 6px; padding-right: 10px; white-space: nowrap;'>-1.1211537</td></tr></table>]]></description>
		<LookAt>
			<longitude>-1.1211537</longitude>
			<latitude>50.823231</latitude>
			<altitude>0</altitude>
			<heading>0</heading>
			<tilt>0</tilt>
			<range>1000</range>
			<altitudeMode>relativeToGround</altitudeMode>
		</LookAt>
		<styleUrl>#Sheet1Map03</styleUrl>
		<ExtendedData>
		</ExtendedData>
		<Point>
			<coordinates>-1.1211537,50.823231,0</coordinates>
		</Point>
	</Placemark>
	<Placemark>
		<name>152_EA</name>
		<Snippet maxLines="0"></Snippet>
		<description><![CDATA[<style type='text/css'>*{font-family:Verdana,Arial,Helvetica,Sans-Serif;}</style><table border='0' cellspacing='0' cellpadding='0'><tr><td colspan='2' style='vertical-align: top; padding-left: 10px; padding-right: 10px; white-space: nowrap;'><b>152_EA</b></td></tr><tr><td colspan='2' style='vertical-align: top; padding-left: 10px; padding-right: 10px; max-width: 400px; white-space: nowrap;'>&nbsp;</td></tr><tr bgcolor='#ddffdd' ><td style='vertical-align: top; padding-left: 10px; white-space: nowrap;'><b>Latitude</b></td><td style='vertical-align: top; padding-left: 6px; padding-right: 10px; white-space: nowrap;'>50.84122</td></tr><tr><td style='vertical-align: top; padding-left: 10px; white-space: nowrap;'><b>Longitude</b></td><td style='vertical-align: top; padding-left: 6px; padding-right: 10px; white-space: nowrap;'>-0.99986542</td></tr></table>]]></description>
		<LookAt>
			<longitude>-0.99986542</longitude>
			<latitude>50.84122</latitude>
			<altitude>0</altitude>
			<heading>0</heading>
			<tilt>0</tilt>
			<range>1000</range>
			<altitudeMode>relativeToGround</altitudeMode>
		</LookAt>
		<styleUrl>#Sheet1Map03</styleUrl>
		<ExtendedData>
		</ExtendedData>
		<Point>
			<coordinates>-0.99986542,50.84122000000001,0</coordinates>
		</Point>
	</Placemark>
	<Placemark>
		<name>153_EA</name>
		<Snippet maxLines="0"></Snippet>
		<description><![CDATA[<style type='text/css'>*{font-family:Verdana,Arial,Helvetica,Sans-Serif;}</style><table border='0' cellspacing='0' cellpadding='0'><tr><td colspan='2' style='vertical-align: top; padding-left: 10px; padding-right: 10px; white-space: nowrap;'><b>153_EA</b></td></tr><tr><td colspan='2' style='vertical-align: top; padding-left: 10px; padding-right: 10px; max-width: 400px; white-space: nowrap;'>&nbsp;</td></tr><tr bgcolor='#ddffdd' ><td style='vertical-align: top; padding-left: 10px; white-space: nowrap;'><b>Latitude</b></td><td style='vertical-align: top; padding-left: 6px; padding-right: 10px; white-space: nowrap;'>50.827246</td></tr><tr><td style='vertical-align: top; padding-left: 10px; white-space: nowrap;'><b>Longitude</b></td><td style='vertical-align: top; padding-left: 6px; padding-right: 10px; white-space: nowrap;'>-0.81017207</td></tr></table>]]></description>
		<LookAt>
			<longitude>-0.81017207</longitude>
			<latitude>50.827246</latitude>
			<altitude>0</altitude>
			<heading>0</heading>
			<tilt>0</tilt>
			<range>1000</range>
			<altitudeMode>relativeToGround</altitudeMode>
		</LookAt>
		<styleUrl>#Sheet1Map03</styleUrl>
		<ExtendedData>
		</ExtendedData>
		<Point>
			<coordinates>-0.81017207,50.827246,0</coordinates>
		</Point>
	</Placemark>
	<Placemark>
		<name>154_EA</name>
		<Snippet maxLines="0"></Snippet>
		<description><![CDATA[<style type='text/css'>*{font-family:Verdana,Arial,Helvetica,Sans-Serif;}</style><table border='0' cellspacing='0' cellpadding='0'><tr><td colspan='2' style='vertical-align: top; padding-left: 10px; padding-right: 10px; white-space: nowrap;'><b>154_EA</b></td></tr><tr><td colspan='2' style='vertical-align: top; padding-left: 10px; padding-right: 10px; max-width: 400px; white-space: nowrap;'>&nbsp;</td></tr><tr bgcolor='#ddffdd' ><td style='vertical-align: top; padding-left: 10px; white-space: nowrap;'><b>Latitude</b></td><td style='vertical-align: top; padding-left: 6px; padding-right: 10px; white-space: nowrap;'>50.709514</td></tr><tr><td style='vertical-align: top; padding-left: 10px; white-space: nowrap;'><b>Longitude</b></td><td style='vertical-align: top; padding-left: 6px; padding-right: 10px; white-space: nowrap;'>-1.5121894</td></tr></table>]]></description>
		<LookAt>
			<longitude>-1.5121894</longitude>
			<latitude>50.709514</latitude>
			<altitude>0</altitude>
			<heading>0</heading>
			<tilt>0</tilt>
			<range>1000</range>
			<altitudeMode>relativeToGround</altitudeMode>
		</LookAt>
		<styleUrl>#Sheet1Map03</styleUrl>
		<ExtendedData>
		</ExtendedData>
		<Point>
			<coordinates>-1.5121894,50.70951400000001,0</coordinates>
		</Point>
	</Placemark>
	<Placemark>
		<name>155_EA</name>
		<Snippet maxLines="0"></Snippet>
		<description><![CDATA[<style type='text/css'>*{font-family:Verdana,Arial,Helvetica,Sans-Serif;}</style><table border='0' cellspacing='0' cellpadding='0'><tr><td colspan='2' style='vertical-align: top; padding-left: 10px; padding-right: 10px; white-space: nowrap;'><b>155_EA</b></td></tr><tr><td colspan='2' style='vertical-align: top; padding-left: 10px; padding-right: 10px; max-width: 400px; white-space: nowrap;'>&nbsp;</td></tr><tr bgcolor='#ddffdd' ><td style='vertical-align: top; padding-left: 10px; white-space: nowrap;'><b>Latitude</b></td><td style='vertical-align: top; padding-left: 6px; padding-right: 10px; white-space: nowrap;'>50.764443</td></tr><tr><td style='vertical-align: top; padding-left: 10px; white-space: nowrap;'><b>Longitude</b></td><td style='vertical-align: top; padding-left: 6px; padding-right: 10px; white-space: nowrap;'>-1.3278558</td></tr></table>]]></description>
		<LookAt>
			<longitude>-1.3278558</longitude>
			<latitude>50.764443</latitude>
			<altitude>0</altitude>
			<heading>0</heading>
			<tilt>0</tilt>
			<range>1000</range>
			<altitudeMode>relativeToGround</altitudeMode>
		</LookAt>
		<styleUrl>#Sheet1Map03</styleUrl>
		<ExtendedData>
		</ExtendedData>
		<Point>
			<coordinates>-1.3278558,50.76444300000001,0</coordinates>
		</Point>
	</Placemark>
	<Placemark>
		<name>156_EA</name>
		<Snippet maxLines="0"></Snippet>
		<description><![CDATA[<style type='text/css'>*{font-family:Verdana,Arial,Helvetica,Sans-Serif;}</style><table border='0' cellspacing='0' cellpadding='0'><tr><td colspan='2' style='vertical-align: top; padding-left: 10px; padding-right: 10px; white-space: nowrap;'><b>156_EA</b></td></tr><tr><td colspan='2' style='vertical-align: top; padding-left: 10px; padding-right: 10px; max-width: 400px; white-space: nowrap;'>&nbsp;</td></tr><tr bgcolor='#ddffdd' ><td style='vertical-align: top; padding-left: 10px; white-space: nowrap;'><b>Latitude</b></td><td style='vertical-align: top; padding-left: 6px; padding-right: 10px; white-space: nowrap;'>50.718084</td></tr><tr><td style='vertical-align: top; padding-left: 10px; white-space: nowrap;'><b>Longitude</b></td><td style='vertical-align: top; padding-left: 6px; padding-right: 10px; white-space: nowrap;'>-1.2852439</td></tr></table>]]></description>
		<LookAt>
			<longitude>-1.2852439</longitude>
			<latitude>50.718084</latitude>
			<altitude>0</altitude>
			<heading>0</heading>
			<tilt>0</tilt>
			<range>1000</range>
			<altitudeMode>relativeToGround</altitudeMode>
		</LookAt>
		<styleUrl>#Sheet1Map03</styleUrl>
		<ExtendedData>
		</ExtendedData>
		<Point>
			<coordinates>-1.2852439,50.718084,0</coordinates>
		</Point>
	</Placemark>
	<Placemark>
		<name>157_EA</name>
		<Snippet maxLines="0"></Snippet>
		<description><![CDATA[<style type='text/css'>*{font-family:Verdana,Arial,Helvetica,Sans-Serif;}</style><table border='0' cellspacing='0' cellpadding='0'><tr><td colspan='2' style='vertical-align: top; padding-left: 10px; padding-right: 10px; white-space: nowrap;'><b>157_EA</b></td></tr><tr><td colspan='2' style='vertical-align: top; padding-left: 10px; padding-right: 10px; max-width: 400px; white-space: nowrap;'>&nbsp;</td></tr><tr bgcolor='#ddffdd' ><td style='vertical-align: top; padding-left: 10px; white-space: nowrap;'><b>Latitude</b></td><td style='vertical-align: top; padding-left: 6px; padding-right: 10px; white-space: nowrap;'>50.772608</td></tr><tr><td style='vertical-align: top; padding-left: 10px; white-space: nowrap;'><b>Longitude</b></td><td style='vertical-align: top; padding-left: 6px; padding-right: 10px; white-space: nowrap;'>-1.2796626</td></tr></table>]]></description>
		<LookAt>
			<longitude>-1.2796626</longitude>
			<latitude>50.772608</latitude>
			<altitude>0</altitude>
			<heading>0</heading>
			<tilt>0</tilt>
			<range>1000</range>
			<altitudeMode>relativeToGround</altitudeMode>
		</LookAt>
		<styleUrl>#Sheet1Map03</styleUrl>
		<ExtendedData>
		</ExtendedData>
		<Point>
			<coordinates>-1.2796626,50.772608,0</coordinates>
		</Point>
	</Placemark>
	<Placemark>
		<name>158_EA</name>
		<Snippet maxLines="0"></Snippet>
		<description><![CDATA[<style type='text/css'>*{font-family:Verdana,Arial,Helvetica,Sans-Serif;}</style><table border='0' cellspacing='0' cellpadding='0'><tr><td colspan='2' style='vertical-align: top; padding-left: 10px; padding-right: 10px; white-space: nowrap;'><b>158_EA</b></td></tr><tr><td colspan='2' style='vertical-align: top; padding-left: 10px; padding-right: 10px; max-width: 400px; white-space: nowrap;'>&nbsp;</td></tr><tr bgcolor='#ddffdd' ><td style='vertical-align: top; padding-left: 10px; white-space: nowrap;'><b>Latitude</b></td><td style='vertical-align: top; padding-left: 6px; padding-right: 10px; white-space: nowrap;'>50.732708</td></tr><tr><td style='vertical-align: top; padding-left: 10px; white-space: nowrap;'><b>Longitude</b></td><td style='vertical-align: top; padding-left: 6px; padding-right: 10px; white-space: nowrap;'>-1.1625238</td></tr></table>]]></description>
		<LookAt>
			<longitude>-1.1625238</longitude>
			<latitude>50.732708</latitude>
			<altitude>0</altitude>
			<heading>0</heading>
			<tilt>0</tilt>
			<range>1000</range>
			<altitudeMode>relativeToGround</altitudeMode>
		</LookAt>
		<styleUrl>#Sheet1Map03</styleUrl>
		<ExtendedData>
		</ExtendedData>
		<Point>
			<coordinates>-1.1625238,50.732708,0</coordinates>
		</Point>
	</Placemark>
	<Placemark>
		<name>159_EA</name>
		<Snippet maxLines="0"></Snippet>
		<description><![CDATA[<style type='text/css'>*{font-family:Verdana,Arial,Helvetica,Sans-Serif;}</style><table border='0' cellspacing='0' cellpadding='0'><tr><td colspan='2' style='vertical-align: top; padding-left: 10px; padding-right: 10px; white-space: nowrap;'><b>159_EA</b></td></tr><tr><td colspan='2' style='vertical-align: top; padding-left: 10px; padding-right: 10px; max-width: 400px; white-space: nowrap;'>&nbsp;</td></tr><tr bgcolor='#ddffdd' ><td style='vertical-align: top; padding-left: 10px; white-space: nowrap;'><b>Latitude</b></td><td style='vertical-align: top; padding-left: 6px; padding-right: 10px; white-space: nowrap;'>50.68884</td></tr><tr><td style='vertical-align: top; padding-left: 10px; white-space: nowrap;'><b>Longitude</b></td><td style='vertical-align: top; padding-left: 6px; padding-right: 10px; white-space: nowrap;'>-1.0698711</td></tr></table>]]></description>
		<LookAt>
			<longitude>-1.0698711</longitude>
			<latitude>50.68884</latitude>
			<altitude>0</altitude>
			<heading>0</heading>
			<tilt>0</tilt>
			<range>1000</range>
			<altitudeMode>relativeToGround</altitudeMode>
		</LookAt>
		<styleUrl>#Sheet1Map03</styleUrl>
		<ExtendedData>
		</ExtendedData>
		<Point>
			<coordinates>-1.0698711,50.68884,0</coordinates>
		</Point>
	</Placemark>
	<Placemark>
		<name>160_EA</name>
		<Snippet maxLines="0"></Snippet>
		<description><![CDATA[<style type='text/css'>*{font-family:Verdana,Arial,Helvetica,Sans-Serif;}</style><table border='0' cellspacing='0' cellpadding='0'><tr><td colspan='2' style='vertical-align: top; padding-left: 10px; padding-right: 10px; white-space: nowrap;'><b>160_EA</b></td></tr><tr><td colspan='2' style='vertical-align: top; padding-left: 10px; padding-right: 10px; max-width: 400px; white-space: nowrap;'>&nbsp;</td></tr><tr bgcolor='#ddffdd' ><td style='vertical-align: top; padding-left: 10px; white-space: nowrap;'><b>Latitude</b></td><td style='vertical-align: top; padding-left: 6px; padding-right: 10px; white-space: nowrap;'>50.660567</td></tr><tr><td style='vertical-align: top; padding-left: 10px; white-space: nowrap;'><b>Longitude</b></td><td style='vertical-align: top; padding-left: 6px; padding-right: 10px; white-space: nowrap;'>-1.1355109</td></tr></table>]]></description>
		<LookAt>
			<longitude>-1.1355109</longitude>
			<latitude>50.660567</latitude>
			<altitude>0</altitude>
			<heading>0</heading>
			<tilt>0</tilt>
			<range>1000</range>
			<altitudeMode>relativeToGround</altitudeMode>
		</LookAt>
		<styleUrl>#Sheet1Map03</styleUrl>
		<ExtendedData>
		</ExtendedData>
		<Point>
			<coordinates>-1.1355109,50.660567,0</coordinates>
		</Point>
	</Placemark>
	<Placemark>
		<name>161_EA</name>
		<Snippet maxLines="0"></Snippet>
		<description><![CDATA[<style type='text/css'>*{font-family:Verdana,Arial,Helvetica,Sans-Serif;}</style><table border='0' cellspacing='0' cellpadding='0'><tr><td colspan='2' style='vertical-align: top; padding-left: 10px; padding-right: 10px; white-space: nowrap;'><b>161_EA</b></td></tr><tr><td colspan='2' style='vertical-align: top; padding-left: 10px; padding-right: 10px; max-width: 400px; white-space: nowrap;'>&nbsp;</td></tr><tr bgcolor='#ddffdd' ><td style='vertical-align: top; padding-left: 10px; white-space: nowrap;'><b>Latitude</b></td><td style='vertical-align: top; padding-left: 6px; padding-right: 10px; white-space: nowrap;'>50.643404</td></tr><tr><td style='vertical-align: top; padding-left: 10px; white-space: nowrap;'><b>Longitude</b></td><td style='vertical-align: top; padding-left: 6px; padding-right: 10px; white-space: nowrap;'>-1.0900026</td></tr></table>]]></description>
		<LookAt>
			<longitude>-1.0900026</longitude>
			<latitude>50.643404</latitude>
			<altitude>0</altitude>
			<heading>0</heading>
			<tilt>0</tilt>
			<range>1000</range>
			<altitudeMode>relativeToGround</altitudeMode>
		</LookAt>
		<styleUrl>#Sheet1Map03</styleUrl>
		<ExtendedData>
		</ExtendedData>
		<Point>
			<coordinates>-1.0900026,50.64340399999999,0</coordinates>
		</Point>
	</Placemark>
	<Placemark>
		<name>162_EA</name>
		<Snippet maxLines="0"></Snippet>
		<description><![CDATA[<style type='text/css'>*{font-family:Verdana,Arial,Helvetica,Sans-Serif;}</style><table border='0' cellspacing='0' cellpadding='0'><tr><td colspan='2' style='vertical-align: top; padding-left: 10px; padding-right: 10px; white-space: nowrap;'><b>162_EA</b></td></tr><tr><td colspan='2' style='vertical-align: top; padding-left: 10px; padding-right: 10px; max-width: 400px; white-space: nowrap;'>&nbsp;</td></tr><tr bgcolor='#ddffdd' ><td style='vertical-align: top; padding-left: 10px; white-space: nowrap;'><b>Latitude</b></td><td style='vertical-align: top; padding-left: 6px; padding-right: 10px; white-space: nowrap;'>50.787127</td></tr><tr><td style='vertical-align: top; padding-left: 10px; white-space: nowrap;'><b>Longitude</b></td><td style='vertical-align: top; padding-left: 6px; padding-right: 10px; white-space: nowrap;'>-1.2296461</td></tr></table>]]></description>
		<LookAt>
			<longitude>-1.2296461</longitude>
			<latitude>50.787127</latitude>
			<altitude>0</altitude>
			<heading>0</heading>
			<tilt>0</tilt>
			<range>1000</range>
			<altitudeMode>relativeToGround</altitudeMode>
		</LookAt>
		<styleUrl>#Sheet1Map03</styleUrl>
		<ExtendedData>
		</ExtendedData>
		<Point>
			<coordinates>-1.2296461,50.787127,0</coordinates>
		</Point>
	</Placemark>
	<Placemark>
		<name>163_EA</name>
		<Snippet maxLines="0"></Snippet>
		<description><![CDATA[<style type='text/css'>*{font-family:Verdana,Arial,Helvetica,Sans-Serif;}</style><table border='0' cellspacing='0' cellpadding='0'><tr><td colspan='2' style='vertical-align: top; padding-left: 10px; padding-right: 10px; white-space: nowrap;'><b>163_EA</b></td></tr><tr><td colspan='2' style='vertical-align: top; padding-left: 10px; padding-right: 10px; max-width: 400px; white-space: nowrap;'>&nbsp;</td></tr><tr bgcolor='#ddffdd' ><td style='vertical-align: top; padding-left: 10px; white-space: nowrap;'><b>Latitude</b></td><td style='vertical-align: top; padding-left: 6px; padding-right: 10px; white-space: nowrap;'>50.765346</td></tr><tr><td style='vertical-align: top; padding-left: 10px; white-space: nowrap;'><b>Longitude</b></td><td style='vertical-align: top; padding-left: 6px; padding-right: 10px; white-space: nowrap;'>-1.2002265</td></tr></table>]]></description>
		<LookAt>
			<longitude>-1.2002265</longitude>
			<latitude>50.765346</latitude>
			<altitude>0</altitude>
			<heading>0</heading>
			<tilt>0</tilt>
			<range>1000</range>
			<altitudeMode>relativeToGround</altitudeMode>
		</LookAt>
		<styleUrl>#Sheet1Map03</styleUrl>
		<ExtendedData>
		</ExtendedData>
		<Point>
			<coordinates>-1.2002265,50.765346,0</coordinates>
		</Point>
	</Placemark>
	<Placemark>
		<name>164_EA</name>
		<Snippet maxLines="0"></Snippet>
		<description><![CDATA[<style type='text/css'>*{font-family:Verdana,Arial,Helvetica,Sans-Serif;}</style><table border='0' cellspacing='0' cellpadding='0'><tr><td colspan='2' style='vertical-align: top; padding-left: 10px; padding-right: 10px; white-space: nowrap;'><b>164_EA</b></td></tr><tr><td colspan='2' style='vertical-align: top; padding-left: 10px; padding-right: 10px; max-width: 400px; white-space: nowrap;'>&nbsp;</td></tr><tr bgcolor='#ddffdd' ><td style='vertical-align: top; padding-left: 10px; white-space: nowrap;'><b>Latitude</b></td><td style='vertical-align: top; padding-left: 6px; padding-right: 10px; white-space: nowrap;'>50.734251</td></tr><tr><td style='vertical-align: top; padding-left: 10px; white-space: nowrap;'><b>Longitude</b></td><td style='vertical-align: top; padding-left: 6px; padding-right: 10px; white-space: nowrap;'>-1.0538099</td></tr></table>]]></description>
		<LookAt>
			<longitude>-1.0538099</longitude>
			<latitude>50.734251</latitude>
			<altitude>0</altitude>
			<heading>0</heading>
			<tilt>0</tilt>
			<range>1000</range>
			<altitudeMode>relativeToGround</altitudeMode>
		</LookAt>
		<styleUrl>#Sheet1Map03</styleUrl>
		<ExtendedData>
		</ExtendedData>
		<Point>
			<coordinates>-1.0538099,50.734251,0</coordinates>
		</Point>
	</Placemark>
	<Placemark>
		<name>165_EA</name>
		<Snippet maxLines="0"></Snippet>
		<description><![CDATA[<style type='text/css'>*{font-family:Verdana,Arial,Helvetica,Sans-Serif;}</style><table border='0' cellspacing='0' cellpadding='0'><tr><td colspan='2' style='vertical-align: top; padding-left: 10px; padding-right: 10px; white-space: nowrap;'><b>165_EA</b></td></tr><tr><td colspan='2' style='vertical-align: top; padding-left: 10px; padding-right: 10px; max-width: 400px; white-space: nowrap;'>&nbsp;</td></tr><tr bgcolor='#ddffdd' ><td style='vertical-align: top; padding-left: 10px; white-space: nowrap;'><b>Latitude</b></td><td style='vertical-align: top; padding-left: 6px; padding-right: 10px; white-space: nowrap;'>50.663267</td></tr><tr><td style='vertical-align: top; padding-left: 10px; white-space: nowrap;'><b>Longitude</b></td><td style='vertical-align: top; padding-left: 6px; padding-right: 10px; white-space: nowrap;'>-0.82701218</td></tr></table>]]></description>
		<LookAt>
			<longitude>-0.82701218</longitude>
			<latitude>50.663267</latitude>
			<altitude>0</altitude>
			<heading>0</heading>
			<tilt>0</tilt>
			<range>1000</range>
			<altitudeMode>relativeToGround</altitudeMode>
		</LookAt>
		<styleUrl>#Sheet1Map03</styleUrl>
		<ExtendedData>
		</ExtendedData>
		<Point>
			<coordinates>-0.82701218,50.663267,0</coordinates>
		</Point>
	</Placemark>
</Document>
</kml>
