# Supplementary material for: Data on elemental concentrations in marine sediments from the South and South West of England
Source: Data Brief. 2021 Feb 23;35:106901. doi: 10.1016/j.dib.2021.106901 (PMC7973863; doi:10.1016/j.dib.2021.106901)
Supplement: Supplementary file 2 [file mmc2.zip]

Archive with 1 entries (1 files):
- MERMAN_sites.kml
