# Supplementary material for: Data on elemental concentrations in marine sediments from the South and South West of England
Source: Data Brief. 2021 Feb 23;35:106901. doi: 10.1016/j.dib.2021.106901 (PMC7973863; doi:10.1016/j.dib.2021.106901)
Supplement: Supplementary file 2 [file mmc2.zip › MERMAN_sites.kml]

<?xml version="1.0" encoding="UTF-8"?>
<kml xmlns="http://www.opengis.net/kml/2.2" xmlns:gx="http://www.google.com/kml/ext/2.2" xmlns:kml="http://www.opengis.net/kml/2.2" xmlns:atom="http://www.w3.org/2005/Atom">
<Document>
	<name>MERMAN_sites</name>
	<Snippet maxLines="0"></Snippet>
	<description><![CDATA[<style type='text/css'>*{font-family:Verdana,Arial,Helvetica,Sans-Serif;}</style><table style="width: 300px;"><tr><td style="vertical-align: top;">Source</td><td style="width: 100%;">Channel R script sites_ME.xlsx</td></tr><tr><td>DateTime</td><td>2019-10-03 13:11:36 UTC <br/></td></tr><tr><td colspan="2" style="vertical-align: top;"><br/>Created with <a target='_blank' href='http://www.earthpoint.us/ExcelToKml.aspx'>Earth Point Excel To KML</a><br/>&copy;2019 Earth Point<br/><br/>For illustration only.&nbsp; User to verify all information. </trd</tr></table>]]></description>
	<Style>
		<IconStyle>
			<Icon>
			</Icon>
		</IconStyle>
		<BalloonStyle>
			<text>$[description]</text>
			<textColor>ff000000</textColor>
			<displayMode>default</displayMode>
		</BalloonStyle>
	</Style>
	<Style id="NormalSheet1Map05">
		<IconStyle>
			<scale>1.1</scale>
			<Icon>
				<href>http://maps.google.com/mapfiles/kml/paddle/ylw-diamond.png</href>
			</Icon>
			<hotSpot x="32" y="1" xunits="pixels" yunits="pixels"/>
		</IconStyle>
		<BalloonStyle>
			<text>$[description]</text>
		</BalloonStyle>
		<ListStyle>
			<ItemIcon>
				<href>http://maps.google.com/mapfiles/kml/paddle/ylw-diamond-lv.png</href>
			</ItemIcon>
		</ListStyle>
		<LineStyle>
			<color>ffff00ff</color>
			<width>2</width>
		</LineStyle>
	</Style>
	<StyleMap id="Sheet1Map05">
		<Pair>
			<key>normal</key>
			<styleUrl>#NormalSheet1Map05</styleUrl>
		</Pair>
		<Pair>
			<key>highlight</key>
			<styleUrl>#HighlightSheet1Map05</styleUrl>
		</Pair>
	</StyleMap>
	<Style id="HighlightSheet1Map05">
		<IconStyle>
			<scale>1.3</scale>
			<Icon>
				<href>http://maps.google.com/mapfiles/kml/paddle/ylw-diamond.png</href>
			</Icon>
			<hotSpot x="32" y="1" xunits="pixels" yunits="pixels"/>
		</IconStyle>
		<LabelStyle>
			<scale>1.1</scale>
		</LabelStyle>
		<BalloonStyle>
			<text>$[description]</text>
		</BalloonStyle>
		<ListStyle>
			<ItemIcon>
				<href>http://maps.google.com/mapfiles/kml/paddle/ylw-diamond-lv.png</href>
			</ItemIcon>
		</ListStyle>
		<LineStyle>
			<color>ffff00ff</color>
			<width>3</width>
		</LineStyle>
	</Style>
	<Placemark>
		<name>1_ME</name>
		<Snippet maxLines="0"></Snippet>
		<description><![CDATA[<style type='text/css'>*{font-family:Verdana,Arial,Helvetica,Sans-Serif;}</style><table border='0' cellspacing='0' cellpadding='0'><tr><td colspan='2' style='vertical-align: top; padding-left: 10px; padding-right: 10px; white-space: nowrap;'><b>1_ME</b></td></tr><tr><td colspan='2' style='vertical-align: top; padding-left: 10px; padding-right: 10px; max-width: 400px; white-space: nowrap;'>&nbsp;</td></tr><tr bgcolor='#ddffdd' ><td style='vertical-align: top; padding-left: 10px; white-space: nowrap;'><b>Latitude</b></td><td style='vertical-align: top; padding-left: 6px; padding-right: 10px; white-space: nowrap;'>48.799000</td></tr><tr><td style='vertical-align: top; padding-left: 10px; white-space: nowrap;'><b>Longitude</b></td><td style='vertical-align: top; padding-left: 6px; padding-right: 10px; white-space: nowrap;'>-8.245000</td></tr></table>]]></description>
		<LookAt>
			<longitude>-8.244999999999999</longitude>
			<latitude>48.799</latitude>
			<altitude>0</altitude>
			<heading>0</heading>
			<tilt>0</tilt>
			<range>1000</range>
			<altitudeMode>relativeToGround</altitudeMode>
		</LookAt>
		<styleUrl>#Sheet1Map05</styleUrl>
		<ExtendedData>
		</ExtendedData>
		<Point>
			<coordinates>-8.244999999999999,48.799,0</coordinates>
		</Point>
	</Placemark>
	<Placemark>
		<name>2_ME</name>
		<Snippet maxLines="0"></Snippet>
		<description><![CDATA[<style type='text/css'>*{font-family:Verdana,Arial,Helvetica,Sans-Serif;}</style><table border='0' cellspacing='0' cellpadding='0'><tr><td colspan='2' style='vertical-align: top; padding-left: 10px; padding-right: 10px; white-space: nowrap;'><b>2_ME</b></td></tr><tr><td colspan='2' style='vertical-align: top; padding-left: 10px; padding-right: 10px; max-width: 400px; white-space: nowrap;'>&nbsp;</td></tr><tr bgcolor='#ddffdd' ><td style='vertical-align: top; padding-left: 10px; white-space: nowrap;'><b>Latitude</b></td><td style='vertical-align: top; padding-left: 6px; padding-right: 10px; white-space: nowrap;'>48.822000</td></tr><tr><td style='vertical-align: top; padding-left: 10px; white-space: nowrap;'><b>Longitude</b></td><td style='vertical-align: top; padding-left: 6px; padding-right: 10px; white-space: nowrap;'>-7.858000</td></tr></table>]]></description>
		<LookAt>
			<longitude>-7.858</longitude>
			<latitude>48.822</latitude>
			<altitude>0</altitude>
			<heading>0</heading>
			<tilt>0</tilt>
			<range>1000</range>
			<altitudeMode>relativeToGround</altitudeMode>
		</LookAt>
		<styleUrl>#Sheet1Map05</styleUrl>
		<ExtendedData>
		</ExtendedData>
		<Point>
			<coordinates>-7.858,48.822,0</coordinates>
		</Point>
	</Placemark>
	<Placemark>
		<name>3_ME</name>
		<Snippet maxLines="0"></Snippet>
		<description><![CDATA[<style type='text/css'>*{font-family:Verdana,Arial,Helvetica,Sans-Serif;}</style><table border='0' cellspacing='0' cellpadding='0'><tr><td colspan='2' style='vertical-align: top; padding-left: 10px; padding-right: 10px; white-space: nowrap;'><b>3_ME</b></td></tr><tr><td colspan='2' style='vertical-align: top; padding-left: 10px; padding-right: 10px; max-width: 400px; white-space: nowrap;'>&nbsp;</td></tr><tr bgcolor='#ddffdd' ><td style='vertical-align: top; padding-left: 10px; white-space: nowrap;'><b>Latitude</b></td><td style='vertical-align: top; padding-left: 6px; padding-right: 10px; white-space: nowrap;'>49.253000</td></tr><tr><td style='vertical-align: top; padding-left: 10px; white-space: nowrap;'><b>Longitude</b></td><td style='vertical-align: top; padding-left: 6px; padding-right: 10px; white-space: nowrap;'>-6.230000</td></tr></table>]]></description>
		<LookAt>
			<longitude>-6.23</longitude>
			<latitude>49.253</latitude>
			<altitude>0</altitude>
			<heading>0</heading>
			<tilt>0</tilt>
			<range>1000</range>
			<altitudeMode>relativeToGround</altitudeMode>
		</LookAt>
		<styleUrl>#Sheet1Map05</styleUrl>
		<ExtendedData>
		</ExtendedData>
		<Point>
			<coordinates>-6.23,49.25300000000001,0</coordinates>
		</Point>
	</Placemark>
	<Placemark>
		<name>4_ME</name>
		<Snippet maxLines="0"></Snippet>
		<description><![CDATA[<style type='text/css'>*{font-family:Verdana,Arial,Helvetica,Sans-Serif;}</style><table border='0' cellspacing='0' cellpadding='0'><tr><td colspan='2' style='vertical-align: top; padding-left: 10px; padding-right: 10px; white-space: nowrap;'><b>4_ME</b></td></tr><tr><td colspan='2' style='vertical-align: top; padding-left: 10px; padding-right: 10px; max-width: 400px; white-space: nowrap;'>&nbsp;</td></tr><tr bgcolor='#ddffdd' ><td style='vertical-align: top; padding-left: 10px; white-space: nowrap;'><b>Latitude</b></td><td style='vertical-align: top; padding-left: 6px; padding-right: 10px; white-space: nowrap;'>49.260000</td></tr><tr><td style='vertical-align: top; padding-left: 10px; white-space: nowrap;'><b>Longitude</b></td><td style='vertical-align: top; padding-left: 6px; padding-right: 10px; white-space: nowrap;'>-5.365000</td></tr></table>]]></description>
		<LookAt>
			<longitude>-5.365</longitude>
			<latitude>49.26</latitude>
			<altitude>0</altitude>
			<heading>0</heading>
			<tilt>0</tilt>
			<range>1000</range>
			<altitudeMode>relativeToGround</altitudeMode>
		</LookAt>
		<styleUrl>#Sheet1Map05</styleUrl>
		<ExtendedData>
		</ExtendedData>
		<Point>
			<coordinates>-5.365,49.26,0</coordinates>
		</Point>
	</Placemark>
	<Placemark>
		<name>5_ME</name>
		<Snippet maxLines="0"></Snippet>
		<description><![CDATA[<style type='text/css'>*{font-family:Verdana,Arial,Helvetica,Sans-Serif;}</style><table border='0' cellspacing='0' cellpadding='0'><tr><td colspan='2' style='vertical-align: top; padding-left: 10px; padding-right: 10px; white-space: nowrap;'><b>5_ME</b></td></tr><tr><td colspan='2' style='vertical-align: top; padding-left: 10px; padding-right: 10px; max-width: 400px; white-space: nowrap;'>&nbsp;</td></tr><tr bgcolor='#ddffdd' ><td style='vertical-align: top; padding-left: 10px; white-space: nowrap;'><b>Latitude</b></td><td style='vertical-align: top; padding-left: 6px; padding-right: 10px; white-space: nowrap;'>49.295000</td></tr><tr><td style='vertical-align: top; padding-left: 10px; white-space: nowrap;'><b>Longitude</b></td><td style='vertical-align: top; padding-left: 6px; padding-right: 10px; white-space: nowrap;'>-7.093000</td></tr></table>]]></description>
		<LookAt>
			<longitude>-7.093</longitude>
			<latitude>49.295</latitude>
			<altitude>0</altitude>
			<heading>0</heading>
			<tilt>0</tilt>
			<range>1000</range>
			<altitudeMode>relativeToGround</altitudeMode>
		</LookAt>
		<styleUrl>#Sheet1Map05</styleUrl>
		<ExtendedData>
		</ExtendedData>
		<Point>
			<coordinates>-7.093,49.295,0</coordinates>
		</Point>
	</Placemark>
	<Placemark>
		<name>6_ME</name>
		<Snippet maxLines="0"></Snippet>
		<description><![CDATA[<style type='text/css'>*{font-family:Verdana,Arial,Helvetica,Sans-Serif;}</style><table border='0' cellspacing='0' cellpadding='0'><tr><td colspan='2' style='vertical-align: top; padding-left: 10px; padding-right: 10px; white-space: nowrap;'><b>6_ME</b></td></tr><tr><td colspan='2' style='vertical-align: top; padding-left: 10px; padding-right: 10px; max-width: 400px; white-space: nowrap;'>&nbsp;</td></tr><tr bgcolor='#ddffdd' ><td style='vertical-align: top; padding-left: 10px; white-space: nowrap;'><b>Latitude</b></td><td style='vertical-align: top; padding-left: 6px; padding-right: 10px; white-space: nowrap;'>49.768000</td></tr><tr><td style='vertical-align: top; padding-left: 10px; white-space: nowrap;'><b>Longitude</b></td><td style='vertical-align: top; padding-left: 6px; padding-right: 10px; white-space: nowrap;'>-8.522000</td></tr></table>]]></description>
		<LookAt>
			<longitude>-8.522</longitude>
			<latitude>49.768</latitude>
			<altitude>0</altitude>
			<heading>0</heading>
			<tilt>0</tilt>
			<range>1000</range>
			<altitudeMode>relativeToGround</altitudeMode>
		</LookAt>
		<styleUrl>#Sheet1Map05</styleUrl>
		<ExtendedData>
		</ExtendedData>
		<Point>
			<coordinates>-8.522,49.768,0</coordinates>
		</Point>
	</Placemark>
	<Placemark>
		<name>7_ME</name>
		<Snippet maxLines="0"></Snippet>
		<description><![CDATA[<style type='text/css'>*{font-family:Verdana,Arial,Helvetica,Sans-Serif;}</style><table border='0' cellspacing='0' cellpadding='0'><tr><td colspan='2' style='vertical-align: top; padding-left: 10px; padding-right: 10px; white-space: nowrap;'><b>7_ME</b></td></tr><tr><td colspan='2' style='vertical-align: top; padding-left: 10px; padding-right: 10px; max-width: 400px; white-space: nowrap;'>&nbsp;</td></tr><tr bgcolor='#ddffdd' ><td style='vertical-align: top; padding-left: 10px; white-space: nowrap;'><b>Latitude</b></td><td style='vertical-align: top; padding-left: 6px; padding-right: 10px; white-space: nowrap;'>49.808000</td></tr><tr><td style='vertical-align: top; padding-left: 10px; white-space: nowrap;'><b>Longitude</b></td><td style='vertical-align: top; padding-left: 6px; padding-right: 10px; white-space: nowrap;'>-4.196000</td></tr></table>]]></description>
		<LookAt>
			<longitude>-4.196</longitude>
			<latitude>49.808</latitude>
			<altitude>0</altitude>
			<heading>0</heading>
			<tilt>0</tilt>
			<range>1000</range>
			<altitudeMode>relativeToGround</altitudeMode>
		</LookAt>
		<styleUrl>#Sheet1Map05</styleUrl>
		<ExtendedData>
		</ExtendedData>
		<Point>
			<coordinates>-4.196,49.80800000000001,0</coordinates>
		</Point>
	</Placemark>
	<Placemark>
		<name>8_ME</name>
		<Snippet maxLines="0"></Snippet>
		<description><![CDATA[<style type='text/css'>*{font-family:Verdana,Arial,Helvetica,Sans-Serif;}</style><table border='0' cellspacing='0' cellpadding='0'><tr><td colspan='2' style='vertical-align: top; padding-left: 10px; padding-right: 10px; white-space: nowrap;'><b>8_ME</b></td></tr><tr><td colspan='2' style='vertical-align: top; padding-left: 10px; padding-right: 10px; max-width: 400px; white-space: nowrap;'>&nbsp;</td></tr><tr bgcolor='#ddffdd' ><td style='vertical-align: top; padding-left: 10px; white-space: nowrap;'><b>Latitude</b></td><td style='vertical-align: top; padding-left: 6px; padding-right: 10px; white-space: nowrap;'>49.844000</td></tr><tr><td style='vertical-align: top; padding-left: 10px; white-space: nowrap;'><b>Longitude</b></td><td style='vertical-align: top; padding-left: 6px; padding-right: 10px; white-space: nowrap;'>-3.833000</td></tr></table>]]></description>
		<LookAt>
			<longitude>-3.833</longitude>
			<latitude>49.844</latitude>
			<altitude>0</altitude>
			<heading>0</heading>
			<tilt>0</tilt>
			<range>1000</range>
			<altitudeMode>relativeToGround</altitudeMode>
		</LookAt>
		<styleUrl>#Sheet1Map05</styleUrl>
		<ExtendedData>
		</ExtendedData>
		<Point>
			<coordinates>-3.833,49.844,0</coordinates>
		</Point>
	</Placemark>
	<Placemark>
		<name>9_ME</name>
		<Snippet maxLines="0"></Snippet>
		<description><![CDATA[<style type='text/css'>*{font-family:Verdana,Arial,Helvetica,Sans-Serif;}</style><table border='0' cellspacing='0' cellpadding='0'><tr><td colspan='2' style='vertical-align: top; padding-left: 10px; padding-right: 10px; white-space: nowrap;'><b>9_ME</b></td></tr><tr><td colspan='2' style='vertical-align: top; padding-left: 10px; padding-right: 10px; max-width: 400px; white-space: nowrap;'>&nbsp;</td></tr><tr bgcolor='#ddffdd' ><td style='vertical-align: top; padding-left: 10px; white-space: nowrap;'><b>Latitude</b></td><td style='vertical-align: top; padding-left: 6px; padding-right: 10px; white-space: nowrap;'>49.853000</td></tr><tr><td style='vertical-align: top; padding-left: 10px; white-space: nowrap;'><b>Longitude</b></td><td style='vertical-align: top; padding-left: 6px; padding-right: 10px; white-space: nowrap;'>-6.025000</td></tr></table>]]></description>
		<LookAt>
			<longitude>-6.025</longitude>
			<latitude>49.853</latitude>
			<altitude>0</altitude>
			<heading>0</heading>
			<tilt>0</tilt>
			<range>1000</range>
			<altitudeMode>relativeToGround</altitudeMode>
		</LookAt>
		<styleUrl>#Sheet1Map05</styleUrl>
		<ExtendedData>
		</ExtendedData>
		<Point>
			<coordinates>-6.025,49.853,0</coordinates>
		</Point>
	</Placemark>
	<Placemark>
		<name>10_ME</name>
		<Snippet maxLines="0"></Snippet>
		<description><![CDATA[<style type='text/css'>*{font-family:Verdana,Arial,Helvetica,Sans-Serif;}</style><table border='0' cellspacing='0' cellpadding='0'><tr><td colspan='2' style='vertical-align: top; padding-left: 10px; padding-right: 10px; white-space: nowrap;'><b>10_ME</b></td></tr><tr><td colspan='2' style='vertical-align: top; padding-left: 10px; padding-right: 10px; max-width: 400px; white-space: nowrap;'>&nbsp;</td></tr><tr bgcolor='#ddffdd' ><td style='vertical-align: top; padding-left: 10px; white-space: nowrap;'><b>Latitude</b></td><td style='vertical-align: top; padding-left: 6px; padding-right: 10px; white-space: nowrap;'>49.940000</td></tr><tr><td style='vertical-align: top; padding-left: 10px; white-space: nowrap;'><b>Longitude</b></td><td style='vertical-align: top; padding-left: 6px; padding-right: 10px; white-space: nowrap;'>-7.168000</td></tr></table>]]></description>
		<LookAt>
			<longitude>-7.168</longitude>
			<latitude>49.94</latitude>
			<altitude>0</altitude>
			<heading>0</heading>
			<tilt>0</tilt>
			<range>1000</range>
			<altitudeMode>relativeToGround</altitudeMode>
		</LookAt>
		<styleUrl>#Sheet1Map05</styleUrl>
		<ExtendedData>
		</ExtendedData>
		<Point>
			<coordinates>-7.168,49.94,0</coordinates>
		</Point>
	</Placemark>
	<Placemark>
		<name>11_ME</name>
		<Snippet maxLines="0"></Snippet>
		<description><![CDATA[<style type='text/css'>*{font-family:Verdana,Arial,Helvetica,Sans-Serif;}</style><table border='0' cellspacing='0' cellpadding='0'><tr><td colspan='2' style='vertical-align: top; padding-left: 10px; padding-right: 10px; white-space: nowrap;'><b>11_ME</b></td></tr><tr><td colspan='2' style='vertical-align: top; padding-left: 10px; padding-right: 10px; max-width: 400px; white-space: nowrap;'>&nbsp;</td></tr><tr bgcolor='#ddffdd' ><td style='vertical-align: top; padding-left: 10px; white-space: nowrap;'><b>Latitude</b></td><td style='vertical-align: top; padding-left: 6px; padding-right: 10px; white-space: nowrap;'>49.947000</td></tr><tr><td style='vertical-align: top; padding-left: 10px; white-space: nowrap;'><b>Longitude</b></td><td style='vertical-align: top; padding-left: 6px; padding-right: 10px; white-space: nowrap;'>-5.558000</td></tr></table>]]></description>
		<LookAt>
			<longitude>-5.558</longitude>
			<latitude>49.947</latitude>
			<altitude>0</altitude>
			<heading>0</heading>
			<tilt>0</tilt>
			<range>1000</range>
			<altitudeMode>relativeToGround</altitudeMode>
		</LookAt>
		<styleUrl>#Sheet1Map05</styleUrl>
		<ExtendedData>
		</ExtendedData>
		<Point>
			<coordinates>-5.558,49.947,0</coordinates>
		</Point>
	</Placemark>
	<Placemark>
		<name>12_ME</name>
		<Snippet maxLines="0"></Snippet>
		<description><![CDATA[<style type='text/css'>*{font-family:Verdana,Arial,Helvetica,Sans-Serif;}</style><table border='0' cellspacing='0' cellpadding='0'><tr><td colspan='2' style='vertical-align: top; padding-left: 10px; padding-right: 10px; white-space: nowrap;'><b>12_ME</b></td></tr><tr><td colspan='2' style='vertical-align: top; padding-left: 10px; padding-right: 10px; max-width: 400px; white-space: nowrap;'>&nbsp;</td></tr><tr bgcolor='#ddffdd' ><td style='vertical-align: top; padding-left: 10px; white-space: nowrap;'><b>Latitude</b></td><td style='vertical-align: top; padding-left: 6px; padding-right: 10px; white-space: nowrap;'>50.000000</td></tr><tr><td style='vertical-align: top; padding-left: 10px; white-space: nowrap;'><b>Longitude</b></td><td style='vertical-align: top; padding-left: 6px; padding-right: 10px; white-space: nowrap;'>-8.000000</td></tr></table>]]></description>
		<LookAt>
			<longitude>-8</longitude>
			<latitude>50</latitude>
			<altitude>0</altitude>
			<heading>0</heading>
			<tilt>0</tilt>
			<range>1000</range>
			<altitudeMode>relativeToGround</altitudeMode>
		</LookAt>
		<styleUrl>#Sheet1Map05</styleUrl>
		<ExtendedData>
		</ExtendedData>
		<Point>
			<coordinates>-8,50,0</coordinates>
		</Point>
	</Placemark>
	<Placemark>
		<name>13_ME</name>
		<Snippet maxLines="0"></Snippet>
		<description><![CDATA[<style type='text/css'>*{font-family:Verdana,Arial,Helvetica,Sans-Serif;}</style><table border='0' cellspacing='0' cellpadding='0'><tr><td colspan='2' style='vertical-align: top; padding-left: 10px; padding-right: 10px; white-space: nowrap;'><b>13_ME</b></td></tr><tr><td colspan='2' style='vertical-align: top; padding-left: 10px; padding-right: 10px; max-width: 400px; white-space: nowrap;'>&nbsp;</td></tr><tr bgcolor='#ddffdd' ><td style='vertical-align: top; padding-left: 10px; white-space: nowrap;'><b>Latitude</b></td><td style='vertical-align: top; padding-left: 6px; padding-right: 10px; white-space: nowrap;'>50.000000</td></tr><tr><td style='vertical-align: top; padding-left: 10px; white-space: nowrap;'><b>Longitude</b></td><td style='vertical-align: top; padding-left: 6px; padding-right: 10px; white-space: nowrap;'>-6.000000</td></tr></table>]]></description>
		<LookAt>
			<longitude>-6</longitude>
			<latitude>50</latitude>
			<altitude>0</altitude>
			<heading>0</heading>
			<tilt>0</tilt>
			<range>1000</range>
			<altitudeMode>relativeToGround</altitudeMode>
		</LookAt>
		<styleUrl>#Sheet1Map05</styleUrl>
		<ExtendedData>
		</ExtendedData>
		<Point>
			<coordinates>-6,50,0</coordinates>
		</Point>
	</Placemark>
	<Placemark>
		<name>14_ME</name>
		<Snippet maxLines="0"></Snippet>
		<description><![CDATA[<style type='text/css'>*{font-family:Verdana,Arial,Helvetica,Sans-Serif;}</style><table border='0' cellspacing='0' cellpadding='0'><tr><td colspan='2' style='vertical-align: top; padding-left: 10px; padding-right: 10px; white-space: nowrap;'><b>14_ME</b></td></tr><tr><td colspan='2' style='vertical-align: top; padding-left: 10px; padding-right: 10px; max-width: 400px; white-space: nowrap;'>&nbsp;</td></tr><tr bgcolor='#ddffdd' ><td style='vertical-align: top; padding-left: 10px; white-space: nowrap;'><b>Latitude</b></td><td style='vertical-align: top; padding-left: 6px; padding-right: 10px; white-space: nowrap;'>50.027000</td></tr><tr><td style='vertical-align: top; padding-left: 10px; white-space: nowrap;'><b>Longitude</b></td><td style='vertical-align: top; padding-left: 6px; padding-right: 10px; white-space: nowrap;'>-7.878000</td></tr></table>]]></description>
		<LookAt>
			<longitude>-7.878</longitude>
			<latitude>50.027</latitude>
			<altitude>0</altitude>
			<heading>0</heading>
			<tilt>0</tilt>
			<range>1000</range>
			<altitudeMode>relativeToGround</altitudeMode>
		</LookAt>
		<styleUrl>#Sheet1Map05</styleUrl>
		<ExtendedData>
		</ExtendedData>
		<Point>
			<coordinates>-7.878,50.027,0</coordinates>
		</Point>
	</Placemark>
	<Placemark>
		<name>15_ME</name>
		<Snippet maxLines="0"></Snippet>
		<description><![CDATA[<style type='text/css'>*{font-family:Verdana,Arial,Helvetica,Sans-Serif;}</style><table border='0' cellspacing='0' cellpadding='0'><tr><td colspan='2' style='vertical-align: top; padding-left: 10px; padding-right: 10px; white-space: nowrap;'><b>15_ME</b></td></tr><tr><td colspan='2' style='vertical-align: top; padding-left: 10px; padding-right: 10px; max-width: 400px; white-space: nowrap;'>&nbsp;</td></tr><tr bgcolor='#ddffdd' ><td style='vertical-align: top; padding-left: 10px; white-space: nowrap;'><b>Latitude</b></td><td style='vertical-align: top; padding-left: 6px; padding-right: 10px; white-space: nowrap;'>50.229000</td></tr><tr><td style='vertical-align: top; padding-left: 10px; white-space: nowrap;'><b>Longitude</b></td><td style='vertical-align: top; padding-left: 6px; padding-right: 10px; white-space: nowrap;'>-4.546000</td></tr></table>]]></description>
		<LookAt>
			<longitude>-4.546</longitude>
			<latitude>50.229</latitude>
			<altitude>0</altitude>
			<heading>0</heading>
			<tilt>0</tilt>
			<range>1000</range>
			<altitudeMode>relativeToGround</altitudeMode>
		</LookAt>
		<styleUrl>#Sheet1Map05</styleUrl>
		<ExtendedData>
		</ExtendedData>
		<Point>
			<coordinates>-4.546,50.22900000000001,0</coordinates>
		</Point>
	</Placemark>
	<Placemark>
		<name>16_ME</name>
		<Snippet maxLines="0"></Snippet>
		<description><![CDATA[<style type='text/css'>*{font-family:Verdana,Arial,Helvetica,Sans-Serif;}</style><table border='0' cellspacing='0' cellpadding='0'><tr><td colspan='2' style='vertical-align: top; padding-left: 10px; padding-right: 10px; white-space: nowrap;'><b>16_ME</b></td></tr><tr><td colspan='2' style='vertical-align: top; padding-left: 10px; padding-right: 10px; max-width: 400px; white-space: nowrap;'>&nbsp;</td></tr><tr bgcolor='#ddffdd' ><td style='vertical-align: top; padding-left: 10px; white-space: nowrap;'><b>Latitude</b></td><td style='vertical-align: top; padding-left: 6px; padding-right: 10px; white-space: nowrap;'>50.292500</td></tr><tr><td style='vertical-align: top; padding-left: 10px; white-space: nowrap;'><b>Longitude</b></td><td style='vertical-align: top; padding-left: 6px; padding-right: 10px; white-space: nowrap;'>-4.161000</td></tr></table>]]></description>
		<LookAt>
			<longitude>-4.161</longitude>
			<latitude>50.2925</latitude>
			<altitude>0</altitude>
			<heading>0</heading>
			<tilt>0</tilt>
			<range>1000</range>
			<altitudeMode>relativeToGround</altitudeMode>
		</LookAt>
		<styleUrl>#Sheet1Map05</styleUrl>
		<ExtendedData>
		</ExtendedData>
		<Point>
			<coordinates>-4.161,50.2925,0</coordinates>
		</Point>
	</Placemark>
	<Placemark>
		<name>17_ME</name>
		<Snippet maxLines="0"></Snippet>
		<description><![CDATA[<style type='text/css'>*{font-family:Verdana,Arial,Helvetica,Sans-Serif;}</style><table border='0' cellspacing='0' cellpadding='0'><tr><td colspan='2' style='vertical-align: top; padding-left: 10px; padding-right: 10px; white-space: nowrap;'><b>17_ME</b></td></tr><tr><td colspan='2' style='vertical-align: top; padding-left: 10px; padding-right: 10px; max-width: 400px; white-space: nowrap;'>&nbsp;</td></tr><tr bgcolor='#ddffdd' ><td style='vertical-align: top; padding-left: 10px; white-space: nowrap;'><b>Latitude</b></td><td style='vertical-align: top; padding-left: 6px; padding-right: 10px; white-space: nowrap;'>50.307000</td></tr><tr><td style='vertical-align: top; padding-left: 10px; white-space: nowrap;'><b>Longitude</b></td><td style='vertical-align: top; padding-left: 6px; padding-right: 10px; white-space: nowrap;'>-3.286000</td></tr></table>]]></description>
		<LookAt>
			<longitude>-3.286</longitude>
			<latitude>50.307</latitude>
			<altitude>0</altitude>
			<heading>0</heading>
			<tilt>0</tilt>
			<range>1000</range>
			<altitudeMode>relativeToGround</altitudeMode>
		</LookAt>
		<styleUrl>#Sheet1Map05</styleUrl>
		<ExtendedData>
		</ExtendedData>
		<Point>
			<coordinates>-3.286,50.307,0</coordinates>
		</Point>
	</Placemark>
	<Placemark>
		<name>18_ME</name>
		<Snippet maxLines="0"></Snippet>
		<description><![CDATA[<style type='text/css'>*{font-family:Verdana,Arial,Helvetica,Sans-Serif;}</style><table border='0' cellspacing='0' cellpadding='0'><tr><td colspan='2' style='vertical-align: top; padding-left: 10px; padding-right: 10px; white-space: nowrap;'><b>18_ME</b></td></tr><tr><td colspan='2' style='vertical-align: top; padding-left: 10px; padding-right: 10px; max-width: 400px; white-space: nowrap;'>&nbsp;</td></tr><tr bgcolor='#ddffdd' ><td style='vertical-align: top; padding-left: 10px; white-space: nowrap;'><b>Latitude</b></td><td style='vertical-align: top; padding-left: 6px; padding-right: 10px; white-space: nowrap;'>50.318000</td></tr><tr><td style='vertical-align: top; padding-left: 10px; white-space: nowrap;'><b>Longitude</b></td><td style='vertical-align: top; padding-left: 6px; padding-right: 10px; white-space: nowrap;'>-3.075000</td></tr></table>]]></description>
		<LookAt>
			<longitude>-3.075</longitude>
			<latitude>50.318</latitude>
			<altitude>0</altitude>
			<heading>0</heading>
			<tilt>0</tilt>
			<range>1000</range>
			<altitudeMode>relativeToGround</altitudeMode>
		</LookAt>
		<styleUrl>#Sheet1Map05</styleUrl>
		<ExtendedData>
		</ExtendedData>
		<Point>
			<coordinates>-3.075000000000001,50.318,0</coordinates>
		</Point>
	</Placemark>
	<Placemark>
		<name>19_ME</name>
		<Snippet maxLines="0"></Snippet>
		<description><![CDATA[<style type='text/css'>*{font-family:Verdana,Arial,Helvetica,Sans-Serif;}</style><table border='0' cellspacing='0' cellpadding='0'><tr><td colspan='2' style='vertical-align: top; padding-left: 10px; padding-right: 10px; white-space: nowrap;'><b>19_ME</b></td></tr><tr><td colspan='2' style='vertical-align: top; padding-left: 10px; padding-right: 10px; max-width: 400px; white-space: nowrap;'>&nbsp;</td></tr><tr bgcolor='#ddffdd' ><td style='vertical-align: top; padding-left: 10px; white-space: nowrap;'><b>Latitude</b></td><td style='vertical-align: top; padding-left: 6px; padding-right: 10px; white-space: nowrap;'>50.329000</td></tr><tr><td style='vertical-align: top; padding-left: 10px; white-space: nowrap;'><b>Longitude</b></td><td style='vertical-align: top; padding-left: 6px; padding-right: 10px; white-space: nowrap;'>-3.496000</td></tr></table>]]></description>
		<LookAt>
			<longitude>-3.496</longitude>
			<latitude>50.329</latitude>
			<altitude>0</altitude>
			<heading>0</heading>
			<tilt>0</tilt>
			<range>1000</range>
			<altitudeMode>relativeToGround</altitudeMode>
		</LookAt>
		<styleUrl>#Sheet1Map05</styleUrl>
		<ExtendedData>
		</ExtendedData>
		<Point>
			<coordinates>-3.496,50.329,0</coordinates>
		</Point>
	</Placemark>
	<Placemark>
		<name>21_ME</name>
		<Snippet maxLines="0"></Snippet>
		<description><![CDATA[<style type='text/css'>*{font-family:Verdana,Arial,Helvetica,Sans-Serif;}</style><table border='0' cellspacing='0' cellpadding='0'><tr><td colspan='2' style='vertical-align: top; padding-left: 10px; padding-right: 10px; white-space: nowrap;'><b>21_ME</b></td></tr><tr><td colspan='2' style='vertical-align: top; padding-left: 10px; padding-right: 10px; max-width: 400px; white-space: nowrap;'>&nbsp;</td></tr><tr bgcolor='#ddffdd' ><td style='vertical-align: top; padding-left: 10px; white-space: nowrap;'><b>Latitude</b></td><td style='vertical-align: top; padding-left: 6px; padding-right: 10px; white-space: nowrap;'>50.363000</td></tr><tr><td style='vertical-align: top; padding-left: 10px; white-space: nowrap;'><b>Longitude</b></td><td style='vertical-align: top; padding-left: 6px; padding-right: 10px; white-space: nowrap;'>-6.486000</td></tr></table>]]></description>
		<LookAt>
			<longitude>-6.486</longitude>
			<latitude>50.363</latitude>
			<altitude>0</altitude>
			<heading>0</heading>
			<tilt>0</tilt>
			<range>1000</range>
			<altitudeMode>relativeToGround</altitudeMode>
		</LookAt>
		<styleUrl>#Sheet1Map05</styleUrl>
		<ExtendedData>
		</ExtendedData>
		<Point>
			<coordinates>-6.486,50.363,0</coordinates>
		</Point>
	</Placemark>
	<Placemark>
		<name>22_ME</name>
		<Snippet maxLines="0"></Snippet>
		<description><![CDATA[<style type='text/css'>*{font-family:Verdana,Arial,Helvetica,Sans-Serif;}</style><table border='0' cellspacing='0' cellpadding='0'><tr><td colspan='2' style='vertical-align: top; padding-left: 10px; padding-right: 10px; white-space: nowrap;'><b>22_ME</b></td></tr><tr><td colspan='2' style='vertical-align: top; padding-left: 10px; padding-right: 10px; max-width: 400px; white-space: nowrap;'>&nbsp;</td></tr><tr bgcolor='#ddffdd' ><td style='vertical-align: top; padding-left: 10px; white-space: nowrap;'><b>Latitude</b></td><td style='vertical-align: top; padding-left: 6px; padding-right: 10px; white-space: nowrap;'>50.371000</td></tr><tr><td style='vertical-align: top; padding-left: 10px; white-space: nowrap;'><b>Longitude</b></td><td style='vertical-align: top; padding-left: 6px; padding-right: 10px; white-space: nowrap;'>-3.398000</td></tr></table>]]></description>
		<LookAt>
			<longitude>-3.398</longitude>
			<latitude>50.371</latitude>
			<altitude>0</altitude>
			<heading>0</heading>
			<tilt>0</tilt>
			<range>1000</range>
			<altitudeMode>relativeToGround</altitudeMode>
		</LookAt>
		<styleUrl>#Sheet1Map05</styleUrl>
		<ExtendedData>
		</ExtendedData>
		<Point>
			<coordinates>-3.398,50.371,0</coordinates>
		</Point>
	</Placemark>
	<Placemark>
		<name>24_ME</name>
		<Snippet maxLines="0"></Snippet>
		<description><![CDATA[<style type='text/css'>*{font-family:Verdana,Arial,Helvetica,Sans-Serif;}</style><table border='0' cellspacing='0' cellpadding='0'><tr><td colspan='2' style='vertical-align: top; padding-left: 10px; padding-right: 10px; white-space: nowrap;'><b>24_ME</b></td></tr><tr><td colspan='2' style='vertical-align: top; padding-left: 10px; padding-right: 10px; max-width: 400px; white-space: nowrap;'>&nbsp;</td></tr><tr bgcolor='#ddffdd' ><td style='vertical-align: top; padding-left: 10px; white-space: nowrap;'><b>Latitude</b></td><td style='vertical-align: top; padding-left: 6px; padding-right: 10px; white-space: nowrap;'>50.392000</td></tr><tr><td style='vertical-align: top; padding-left: 10px; white-space: nowrap;'><b>Longitude</b></td><td style='vertical-align: top; padding-left: 6px; padding-right: 10px; white-space: nowrap;'>-6.987000</td></tr></table>]]></description>
		<LookAt>
			<longitude>-6.987</longitude>
			<latitude>50.392</latitude>
			<altitude>0</altitude>
			<heading>0</heading>
			<tilt>0</tilt>
			<range>1000</range>
			<altitudeMode>relativeToGround</altitudeMode>
		</LookAt>
		<styleUrl>#Sheet1Map05</styleUrl>
		<ExtendedData>
		</ExtendedData>
		<Point>
			<coordinates>-6.987,50.392,0</coordinates>
		</Point>
	</Placemark>
	<Placemark>
		<name>25_ME</name>
		<Snippet maxLines="0"></Snippet>
		<description><![CDATA[<style type='text/css'>*{font-family:Verdana,Arial,Helvetica,Sans-Serif;}</style><table border='0' cellspacing='0' cellpadding='0'><tr><td colspan='2' style='vertical-align: top; padding-left: 10px; padding-right: 10px; white-space: nowrap;'><b>25_ME</b></td></tr><tr><td colspan='2' style='vertical-align: top; padding-left: 10px; padding-right: 10px; max-width: 400px; white-space: nowrap;'>&nbsp;</td></tr><tr bgcolor='#ddffdd' ><td style='vertical-align: top; padding-left: 10px; white-space: nowrap;'><b>Latitude</b></td><td style='vertical-align: top; padding-left: 6px; padding-right: 10px; white-space: nowrap;'>50.399000</td></tr><tr><td style='vertical-align: top; padding-left: 10px; white-space: nowrap;'><b>Longitude</b></td><td style='vertical-align: top; padding-left: 6px; padding-right: 10px; white-space: nowrap;'>-3.278000</td></tr></table>]]></description>
		<LookAt>
			<longitude>-3.278</longitude>
			<latitude>50.399</latitude>
			<altitude>0</altitude>
			<heading>0</heading>
			<tilt>0</tilt>
			<range>1000</range>
			<altitudeMode>relativeToGround</altitudeMode>
		</LookAt>
		<styleUrl>#Sheet1Map05</styleUrl>
		<ExtendedData>
		</ExtendedData>
		<Point>
			<coordinates>-3.278,50.399,0</coordinates>
		</Point>
	</Placemark>
	<Placemark>
		<name>26_ME</name>
		<Snippet maxLines="0"></Snippet>
		<description><![CDATA[<style type='text/css'>*{font-family:Verdana,Arial,Helvetica,Sans-Serif;}</style><table border='0' cellspacing='0' cellpadding='0'><tr><td colspan='2' style='vertical-align: top; padding-left: 10px; padding-right: 10px; white-space: nowrap;'><b>26_ME</b></td></tr><tr><td colspan='2' style='vertical-align: top; padding-left: 10px; padding-right: 10px; max-width: 400px; white-space: nowrap;'>&nbsp;</td></tr><tr bgcolor='#ddffdd' ><td style='vertical-align: top; padding-left: 10px; white-space: nowrap;'><b>Latitude</b></td><td style='vertical-align: top; padding-left: 6px; padding-right: 10px; white-space: nowrap;'>50.407000</td></tr><tr><td style='vertical-align: top; padding-left: 10px; white-space: nowrap;'><b>Longitude</b></td><td style='vertical-align: top; padding-left: 6px; padding-right: 10px; white-space: nowrap;'>-5.903000</td></tr></table>]]></description>
		<LookAt>
			<longitude>-5.903</longitude>
			<latitude>50.407</latitude>
			<altitude>0</altitude>
			<heading>0</heading>
			<tilt>0</tilt>
			<range>1000</range>
			<altitudeMode>relativeToGround</altitudeMode>
		</LookAt>
		<styleUrl>#Sheet1Map05</styleUrl>
		<ExtendedData>
		</ExtendedData>
		<Point>
			<coordinates>-5.903000000000001,50.407,0</coordinates>
		</Point>
	</Placemark>
	<Placemark>
		<name>28_ME</name>
		<Snippet maxLines="0"></Snippet>
		<description><![CDATA[<style type='text/css'>*{font-family:Verdana,Arial,Helvetica,Sans-Serif;}</style><table border='0' cellspacing='0' cellpadding='0'><tr><td colspan='2' style='vertical-align: top; padding-left: 10px; padding-right: 10px; white-space: nowrap;'><b>28_ME</b></td></tr><tr><td colspan='2' style='vertical-align: top; padding-left: 10px; padding-right: 10px; max-width: 400px; white-space: nowrap;'>&nbsp;</td></tr><tr bgcolor='#ddffdd' ><td style='vertical-align: top; padding-left: 10px; white-space: nowrap;'><b>Latitude</b></td><td style='vertical-align: top; padding-left: 6px; padding-right: 10px; white-space: nowrap;'>50.430031</td></tr><tr><td style='vertical-align: top; padding-left: 10px; white-space: nowrap;'><b>Longitude</b></td><td style='vertical-align: top; padding-left: 6px; padding-right: 10px; white-space: nowrap;'>-3.121668</td></tr></table>]]></description>
		<LookAt>
			<longitude>-3.121668</longitude>
			<latitude>50.430031</latitude>
			<altitude>0</altitude>
			<heading>0</heading>
			<tilt>0</tilt>
			<range>1000</range>
			<altitudeMode>relativeToGround</altitudeMode>
		</LookAt>
		<styleUrl>#Sheet1Map05</styleUrl>
		<ExtendedData>
		</ExtendedData>
		<Point>
			<coordinates>-3.121668,50.430031,0</coordinates>
		</Point>
	</Placemark>
	<Placemark>
		<name>29_ME</name>
		<Snippet maxLines="0"></Snippet>
		<description><![CDATA[<style type='text/css'>*{font-family:Verdana,Arial,Helvetica,Sans-Serif;}</style><table border='0' cellspacing='0' cellpadding='0'><tr><td colspan='2' style='vertical-align: top; padding-left: 10px; padding-right: 10px; white-space: nowrap;'><b>29_ME</b></td></tr><tr><td colspan='2' style='vertical-align: top; padding-left: 10px; padding-right: 10px; max-width: 400px; white-space: nowrap;'>&nbsp;</td></tr><tr bgcolor='#ddffdd' ><td style='vertical-align: top; padding-left: 10px; white-space: nowrap;'><b>Latitude</b></td><td style='vertical-align: top; padding-left: 6px; padding-right: 10px; white-space: nowrap;'>50.449000</td></tr><tr><td style='vertical-align: top; padding-left: 10px; white-space: nowrap;'><b>Longitude</b></td><td style='vertical-align: top; padding-left: 6px; padding-right: 10px; white-space: nowrap;'>-7.172000</td></tr></table>]]></description>
		<LookAt>
			<longitude>-7.172</longitude>
			<latitude>50.449</latitude>
			<altitude>0</altitude>
			<heading>0</heading>
			<tilt>0</tilt>
			<range>1000</range>
			<altitudeMode>relativeToGround</altitudeMode>
		</LookAt>
		<styleUrl>#Sheet1Map05</styleUrl>
		<ExtendedData>
		</ExtendedData>
		<Point>
			<coordinates>-7.172000000000001,50.449,0</coordinates>
		</Point>
	</Placemark>
	<Placemark>
		<name>30_ME</name>
		<Snippet maxLines="0"></Snippet>
		<description><![CDATA[<style type='text/css'>*{font-family:Verdana,Arial,Helvetica,Sans-Serif;}</style><table border='0' cellspacing='0' cellpadding='0'><tr><td colspan='2' style='vertical-align: top; padding-left: 10px; padding-right: 10px; white-space: nowrap;'><b>30_ME</b></td></tr><tr><td colspan='2' style='vertical-align: top; padding-left: 10px; padding-right: 10px; max-width: 400px; white-space: nowrap;'>&nbsp;</td></tr><tr bgcolor='#ddffdd' ><td style='vertical-align: top; padding-left: 10px; white-space: nowrap;'><b>Latitude</b></td><td style='vertical-align: top; padding-left: 6px; padding-right: 10px; white-space: nowrap;'>50.463000</td></tr><tr><td style='vertical-align: top; padding-left: 10px; white-space: nowrap;'><b>Longitude</b></td><td style='vertical-align: top; padding-left: 6px; padding-right: 10px; white-space: nowrap;'>-7.059000</td></tr></table>]]></description>
		<LookAt>
			<longitude>-7.059</longitude>
			<latitude>50.463</latitude>
			<altitude>0</altitude>
			<heading>0</heading>
			<tilt>0</tilt>
			<range>1000</range>
			<altitudeMode>relativeToGround</altitudeMode>
		</LookAt>
		<styleUrl>#Sheet1Map05</styleUrl>
		<ExtendedData>
		</ExtendedData>
		<Point>
			<coordinates>-7.059000000000001,50.463,0</coordinates>
		</Point>
	</Placemark>
	<Placemark>
		<name>31_ME</name>
		<Snippet maxLines="0"></Snippet>
		<description><![CDATA[<style type='text/css'>*{font-family:Verdana,Arial,Helvetica,Sans-Serif;}</style><table border='0' cellspacing='0' cellpadding='0'><tr><td colspan='2' style='vertical-align: top; padding-left: 10px; padding-right: 10px; white-space: nowrap;'><b>31_ME</b></td></tr><tr><td colspan='2' style='vertical-align: top; padding-left: 10px; padding-right: 10px; max-width: 400px; white-space: nowrap;'>&nbsp;</td></tr><tr bgcolor='#ddffdd' ><td style='vertical-align: top; padding-left: 10px; white-space: nowrap;'><b>Latitude</b></td><td style='vertical-align: top; padding-left: 6px; padding-right: 10px; white-space: nowrap;'>50.475000</td></tr><tr><td style='vertical-align: top; padding-left: 10px; white-space: nowrap;'><b>Longitude</b></td><td style='vertical-align: top; padding-left: 6px; padding-right: 10px; white-space: nowrap;'>-7.297000</td></tr></table>]]></description>
		<LookAt>
			<longitude>-7.297</longitude>
			<latitude>50.475</latitude>
			<altitude>0</altitude>
			<heading>0</heading>
			<tilt>0</tilt>
			<range>1000</range>
			<altitudeMode>relativeToGround</altitudeMode>
		</LookAt>
		<styleUrl>#Sheet1Map05</styleUrl>
		<ExtendedData>
		</ExtendedData>
		<Point>
			<coordinates>-7.297,50.47499999999999,0</coordinates>
		</Point>
	</Placemark>
	<Placemark>
		<name>33_ME</name>
		<Snippet maxLines="0"></Snippet>
		<description><![CDATA[<style type='text/css'>*{font-family:Verdana,Arial,Helvetica,Sans-Serif;}</style><table border='0' cellspacing='0' cellpadding='0'><tr><td colspan='2' style='vertical-align: top; padding-left: 10px; padding-right: 10px; white-space: nowrap;'><b>33_ME</b></td></tr><tr><td colspan='2' style='vertical-align: top; padding-left: 10px; padding-right: 10px; max-width: 400px; white-space: nowrap;'>&nbsp;</td></tr><tr bgcolor='#ddffdd' ><td style='vertical-align: top; padding-left: 10px; white-space: nowrap;'><b>Latitude</b></td><td style='vertical-align: top; padding-left: 6px; padding-right: 10px; white-space: nowrap;'>50.500000</td></tr><tr><td style='vertical-align: top; padding-left: 10px; white-space: nowrap;'><b>Longitude</b></td><td style='vertical-align: top; padding-left: 6px; padding-right: 10px; white-space: nowrap;'>-6.000000</td></tr></table>]]></description>
		<LookAt>
			<longitude>-6</longitude>
			<latitude>50.5</latitude>
			<altitude>0</altitude>
			<heading>0</heading>
			<tilt>0</tilt>
			<range>1000</range>
			<altitudeMode>relativeToGround</altitudeMode>
		</LookAt>
		<styleUrl>#Sheet1Map05</styleUrl>
		<ExtendedData>
		</ExtendedData>
		<Point>
			<coordinates>-6,50.5,0</coordinates>
		</Point>
	</Placemark>
	<Placemark>
		<name>34_ME</name>
		<Snippet maxLines="0"></Snippet>
		<description><![CDATA[<style type='text/css'>*{font-family:Verdana,Arial,Helvetica,Sans-Serif;}</style><table border='0' cellspacing='0' cellpadding='0'><tr><td colspan='2' style='vertical-align: top; padding-left: 10px; padding-right: 10px; white-space: nowrap;'><b>34_ME</b></td></tr><tr><td colspan='2' style='vertical-align: top; padding-left: 10px; padding-right: 10px; max-width: 400px; white-space: nowrap;'>&nbsp;</td></tr><tr bgcolor='#ddffdd' ><td style='vertical-align: top; padding-left: 10px; white-space: nowrap;'><b>Latitude</b></td><td style='vertical-align: top; padding-left: 6px; padding-right: 10px; white-space: nowrap;'>50.527000</td></tr><tr><td style='vertical-align: top; padding-left: 10px; white-space: nowrap;'><b>Longitude</b></td><td style='vertical-align: top; padding-left: 6px; padding-right: 10px; white-space: nowrap;'>-3.220000</td></tr></table>]]></description>
		<LookAt>
			<longitude>-3.22</longitude>
			<latitude>50.527</latitude>
			<altitude>0</altitude>
			<heading>0</heading>
			<tilt>0</tilt>
			<range>1000</range>
			<altitudeMode>relativeToGround</altitudeMode>
		</LookAt>
		<styleUrl>#Sheet1Map05</styleUrl>
		<ExtendedData>
		</ExtendedData>
		<Point>
			<coordinates>-3.220000000000001,50.527,0</coordinates>
		</Point>
	</Placemark>
	<Placemark>
		<name>35_ME</name>
		<Snippet maxLines="0"></Snippet>
		<description><![CDATA[<style type='text/css'>*{font-family:Verdana,Arial,Helvetica,Sans-Serif;}</style><table border='0' cellspacing='0' cellpadding='0'><tr><td colspan='2' style='vertical-align: top; padding-left: 10px; padding-right: 10px; white-space: nowrap;'><b>35_ME</b></td></tr><tr><td colspan='2' style='vertical-align: top; padding-left: 10px; padding-right: 10px; max-width: 400px; white-space: nowrap;'>&nbsp;</td></tr><tr bgcolor='#ddffdd' ><td style='vertical-align: top; padding-left: 10px; white-space: nowrap;'><b>Latitude</b></td><td style='vertical-align: top; padding-left: 6px; padding-right: 10px; white-space: nowrap;'>50.551000</td></tr><tr><td style='vertical-align: top; padding-left: 10px; white-space: nowrap;'><b>Longitude</b></td><td style='vertical-align: top; padding-left: 6px; padding-right: 10px; white-space: nowrap;'>-0.133000</td></tr></table>]]></description>
		<LookAt>
			<longitude>-0.133</longitude>
			<latitude>50.551</latitude>
			<altitude>0</altitude>
			<heading>0</heading>
			<tilt>0</tilt>
			<range>1000</range>
			<altitudeMode>relativeToGround</altitudeMode>
		</LookAt>
		<styleUrl>#Sheet1Map05</styleUrl>
		<ExtendedData>
		</ExtendedData>
		<Point>
			<coordinates>-0.133,50.551,0</coordinates>
		</Point>
	</Placemark>
	<Placemark>
		<name>36_ME</name>
		<Snippet maxLines="0"></Snippet>
		<description><![CDATA[<style type='text/css'>*{font-family:Verdana,Arial,Helvetica,Sans-Serif;}</style><table border='0' cellspacing='0' cellpadding='0'><tr><td colspan='2' style='vertical-align: top; padding-left: 10px; padding-right: 10px; white-space: nowrap;'><b>36_ME</b></td></tr><tr><td colspan='2' style='vertical-align: top; padding-left: 10px; padding-right: 10px; max-width: 400px; white-space: nowrap;'>&nbsp;</td></tr><tr bgcolor='#ddffdd' ><td style='vertical-align: top; padding-left: 10px; white-space: nowrap;'><b>Latitude</b></td><td style='vertical-align: top; padding-left: 6px; padding-right: 10px; white-space: nowrap;'>50.553000</td></tr><tr><td style='vertical-align: top; padding-left: 10px; white-space: nowrap;'><b>Longitude</b></td><td style='vertical-align: top; padding-left: 6px; padding-right: 10px; white-space: nowrap;'>-3.090000</td></tr></table>]]></description>
		<LookAt>
			<longitude>-3.09</longitude>
			<latitude>50.553</latitude>
			<altitude>0</altitude>
			<heading>0</heading>
			<tilt>0</tilt>
			<range>1000</range>
			<altitudeMode>relativeToGround</altitudeMode>
		</LookAt>
		<styleUrl>#Sheet1Map05</styleUrl>
		<ExtendedData>
		</ExtendedData>
		<Point>
			<coordinates>-3.09,50.553,0</coordinates>
		</Point>
	</Placemark>
	<Placemark>
		<name>37_ME</name>
		<Snippet maxLines="0"></Snippet>
		<description><![CDATA[<style type='text/css'>*{font-family:Verdana,Arial,Helvetica,Sans-Serif;}</style><table border='0' cellspacing='0' cellpadding='0'><tr><td colspan='2' style='vertical-align: top; padding-left: 10px; padding-right: 10px; white-space: nowrap;'><b>37_ME</b></td></tr><tr><td colspan='2' style='vertical-align: top; padding-left: 10px; padding-right: 10px; max-width: 400px; white-space: nowrap;'>&nbsp;</td></tr><tr bgcolor='#ddffdd' ><td style='vertical-align: top; padding-left: 10px; white-space: nowrap;'><b>Latitude</b></td><td style='vertical-align: top; padding-left: 6px; padding-right: 10px; white-space: nowrap;'>50.555000</td></tr><tr><td style='vertical-align: top; padding-left: 10px; white-space: nowrap;'><b>Longitude</b></td><td style='vertical-align: top; padding-left: 6px; padding-right: 10px; white-space: nowrap;'>-7.170000</td></tr></table>]]></description>
		<LookAt>
			<longitude>-7.17</longitude>
			<latitude>50.555</latitude>
			<altitude>0</altitude>
			<heading>0</heading>
			<tilt>0</tilt>
			<range>1000</range>
			<altitudeMode>relativeToGround</altitudeMode>
		</LookAt>
		<styleUrl>#Sheet1Map05</styleUrl>
		<ExtendedData>
		</ExtendedData>
		<Point>
			<coordinates>-7.17,50.555,0</coordinates>
		</Point>
	</Placemark>
	<Placemark>
		<name>38_ME</name>
		<Snippet maxLines="0"></Snippet>
		<description><![CDATA[<style type='text/css'>*{font-family:Verdana,Arial,Helvetica,Sans-Serif;}</style><table border='0' cellspacing='0' cellpadding='0'><tr><td colspan='2' style='vertical-align: top; padding-left: 10px; padding-right: 10px; white-space: nowrap;'><b>38_ME</b></td></tr><tr><td colspan='2' style='vertical-align: top; padding-left: 10px; padding-right: 10px; max-width: 400px; white-space: nowrap;'>&nbsp;</td></tr><tr bgcolor='#ddffdd' ><td style='vertical-align: top; padding-left: 10px; white-space: nowrap;'><b>Latitude</b></td><td style='vertical-align: top; padding-left: 6px; padding-right: 10px; white-space: nowrap;'>50.560000</td></tr><tr><td style='vertical-align: top; padding-left: 10px; white-space: nowrap;'><b>Longitude</b></td><td style='vertical-align: top; padding-left: 6px; padding-right: 10px; white-space: nowrap;'>-7.307000</td></tr></table>]]></description>
		<LookAt>
			<longitude>-7.307</longitude>
			<latitude>50.56</latitude>
			<altitude>0</altitude>
			<heading>0</heading>
			<tilt>0</tilt>
			<range>1000</range>
			<altitudeMode>relativeToGround</altitudeMode>
		</LookAt>
		<styleUrl>#Sheet1Map05</styleUrl>
		<ExtendedData>
		</ExtendedData>
		<Point>
			<coordinates>-7.307,50.56,0</coordinates>
		</Point>
	</Placemark>
	<Placemark>
		<name>39_ME</name>
		<Snippet maxLines="0"></Snippet>
		<description><![CDATA[<style type='text/css'>*{font-family:Verdana,Arial,Helvetica,Sans-Serif;}</style><table border='0' cellspacing='0' cellpadding='0'><tr><td colspan='2' style='vertical-align: top; padding-left: 10px; padding-right: 10px; white-space: nowrap;'><b>39_ME</b></td></tr><tr><td colspan='2' style='vertical-align: top; padding-left: 10px; padding-right: 10px; max-width: 400px; white-space: nowrap;'>&nbsp;</td></tr><tr bgcolor='#ddffdd' ><td style='vertical-align: top; padding-left: 10px; white-space: nowrap;'><b>Latitude</b></td><td style='vertical-align: top; padding-left: 6px; padding-right: 10px; white-space: nowrap;'>50.564000</td></tr><tr><td style='vertical-align: top; padding-left: 10px; white-space: nowrap;'><b>Longitude</b></td><td style='vertical-align: top; padding-left: 6px; padding-right: 10px; white-space: nowrap;'>-2.315000</td></tr></table>]]></description>
		<LookAt>
			<longitude>-2.315</longitude>
			<latitude>50.564</latitude>
			<altitude>0</altitude>
			<heading>0</heading>
			<tilt>0</tilt>
			<range>1000</range>
			<altitudeMode>relativeToGround</altitudeMode>
		</LookAt>
		<styleUrl>#Sheet1Map05</styleUrl>
		<ExtendedData>
		</ExtendedData>
		<Point>
			<coordinates>-2.315,50.564,0</coordinates>
		</Point>
	</Placemark>
	<Placemark>
		<name>40_ME</name>
		<Snippet maxLines="0"></Snippet>
		<description><![CDATA[<style type='text/css'>*{font-family:Verdana,Arial,Helvetica,Sans-Serif;}</style><table border='0' cellspacing='0' cellpadding='0'><tr><td colspan='2' style='vertical-align: top; padding-left: 10px; padding-right: 10px; white-space: nowrap;'><b>40_ME</b></td></tr><tr><td colspan='2' style='vertical-align: top; padding-left: 10px; padding-right: 10px; max-width: 400px; white-space: nowrap;'>&nbsp;</td></tr><tr bgcolor='#ddffdd' ><td style='vertical-align: top; padding-left: 10px; white-space: nowrap;'><b>Latitude</b></td><td style='vertical-align: top; padding-left: 6px; padding-right: 10px; white-space: nowrap;'>50.586000</td></tr><tr><td style='vertical-align: top; padding-left: 10px; white-space: nowrap;'><b>Longitude</b></td><td style='vertical-align: top; padding-left: 6px; padding-right: 10px; white-space: nowrap;'>-6.984000</td></tr></table>]]></description>
		<LookAt>
			<longitude>-6.984</longitude>
			<latitude>50.586</latitude>
			<altitude>0</altitude>
			<heading>0</heading>
			<tilt>0</tilt>
			<range>1000</range>
			<altitudeMode>relativeToGround</altitudeMode>
		</LookAt>
		<styleUrl>#Sheet1Map05</styleUrl>
		<ExtendedData>
		</ExtendedData>
		<Point>
			<coordinates>-6.984,50.58599999999999,0</coordinates>
		</Point>
	</Placemark>
	<Placemark>
		<name>41_ME</name>
		<Snippet maxLines="0"></Snippet>
		<description><![CDATA[<style type='text/css'>*{font-family:Verdana,Arial,Helvetica,Sans-Serif;}</style><table border='0' cellspacing='0' cellpadding='0'><tr><td colspan='2' style='vertical-align: top; padding-left: 10px; padding-right: 10px; white-space: nowrap;'><b>41_ME</b></td></tr><tr><td colspan='2' style='vertical-align: top; padding-left: 10px; padding-right: 10px; max-width: 400px; white-space: nowrap;'>&nbsp;</td></tr><tr bgcolor='#ddffdd' ><td style='vertical-align: top; padding-left: 10px; white-space: nowrap;'><b>Latitude</b></td><td style='vertical-align: top; padding-left: 6px; padding-right: 10px; white-space: nowrap;'>50.587000</td></tr><tr><td style='vertical-align: top; padding-left: 10px; white-space: nowrap;'><b>Longitude</b></td><td style='vertical-align: top; padding-left: 6px; padding-right: 10px; white-space: nowrap;'>-6.395000</td></tr></table>]]></description>
		<LookAt>
			<longitude>-6.395</longitude>
			<latitude>50.587</latitude>
			<altitude>0</altitude>
			<heading>0</heading>
			<tilt>0</tilt>
			<range>1000</range>
			<altitudeMode>relativeToGround</altitudeMode>
		</LookAt>
		<styleUrl>#Sheet1Map05</styleUrl>
		<ExtendedData>
		</ExtendedData>
		<Point>
			<coordinates>-6.395,50.587,0</coordinates>
		</Point>
	</Placemark>
	<Placemark>
		<name>42_ME</name>
		<Snippet maxLines="0"></Snippet>
		<description><![CDATA[<style type='text/css'>*{font-family:Verdana,Arial,Helvetica,Sans-Serif;}</style><table border='0' cellspacing='0' cellpadding='0'><tr><td colspan='2' style='vertical-align: top; padding-left: 10px; padding-right: 10px; white-space: nowrap;'><b>42_ME</b></td></tr><tr><td colspan='2' style='vertical-align: top; padding-left: 10px; padding-right: 10px; max-width: 400px; white-space: nowrap;'>&nbsp;</td></tr><tr bgcolor='#ddffdd' ><td style='vertical-align: top; padding-left: 10px; white-space: nowrap;'><b>Latitude</b></td><td style='vertical-align: top; padding-left: 6px; padding-right: 10px; white-space: nowrap;'>50.601000</td></tr><tr><td style='vertical-align: top; padding-left: 10px; white-space: nowrap;'><b>Longitude</b></td><td style='vertical-align: top; padding-left: 6px; padding-right: 10px; white-space: nowrap;'>-6.903000</td></tr></table>]]></description>
		<LookAt>
			<longitude>-6.903</longitude>
			<latitude>50.601</latitude>
			<altitude>0</altitude>
			<heading>0</heading>
			<tilt>0</tilt>
			<range>1000</range>
			<altitudeMode>relativeToGround</altitudeMode>
		</LookAt>
		<styleUrl>#Sheet1Map05</styleUrl>
		<ExtendedData>
		</ExtendedData>
		<Point>
			<coordinates>-6.902999999999999,50.601,0</coordinates>
		</Point>
	</Placemark>
	<Placemark>
		<name>43_ME</name>
		<Snippet maxLines="0"></Snippet>
		<description><![CDATA[<style type='text/css'>*{font-family:Verdana,Arial,Helvetica,Sans-Serif;}</style><table border='0' cellspacing='0' cellpadding='0'><tr><td colspan='2' style='vertical-align: top; padding-left: 10px; padding-right: 10px; white-space: nowrap;'><b>43_ME</b></td></tr><tr><td colspan='2' style='vertical-align: top; padding-left: 10px; padding-right: 10px; max-width: 400px; white-space: nowrap;'>&nbsp;</td></tr><tr bgcolor='#ddffdd' ><td style='vertical-align: top; padding-left: 10px; white-space: nowrap;'><b>Latitude</b></td><td style='vertical-align: top; padding-left: 6px; padding-right: 10px; white-space: nowrap;'>50.604000</td></tr><tr><td style='vertical-align: top; padding-left: 10px; white-space: nowrap;'><b>Longitude</b></td><td style='vertical-align: top; padding-left: 6px; padding-right: 10px; white-space: nowrap;'>-7.328000</td></tr></table>]]></description>
		<LookAt>
			<longitude>-7.328</longitude>
			<latitude>50.604</latitude>
			<altitude>0</altitude>
			<heading>0</heading>
			<tilt>0</tilt>
			<range>1000</range>
			<altitudeMode>relativeToGround</altitudeMode>
		</LookAt>
		<styleUrl>#Sheet1Map05</styleUrl>
		<ExtendedData>
		</ExtendedData>
		<Point>
			<coordinates>-7.328,50.604,0</coordinates>
		</Point>
	</Placemark>
	<Placemark>
		<name>44_ME</name>
		<Snippet maxLines="0"></Snippet>
		<description><![CDATA[<style type='text/css'>*{font-family:Verdana,Arial,Helvetica,Sans-Serif;}</style><table border='0' cellspacing='0' cellpadding='0'><tr><td colspan='2' style='vertical-align: top; padding-left: 10px; padding-right: 10px; white-space: nowrap;'><b>44_ME</b></td></tr><tr><td colspan='2' style='vertical-align: top; padding-left: 10px; padding-right: 10px; max-width: 400px; white-space: nowrap;'>&nbsp;</td></tr><tr bgcolor='#ddffdd' ><td style='vertical-align: top; padding-left: 10px; white-space: nowrap;'><b>Latitude</b></td><td style='vertical-align: top; padding-left: 6px; padding-right: 10px; white-space: nowrap;'>50.620000</td></tr><tr><td style='vertical-align: top; padding-left: 10px; white-space: nowrap;'><b>Longitude</b></td><td style='vertical-align: top; padding-left: 6px; padding-right: 10px; white-space: nowrap;'>-7.323000</td></tr></table>]]></description>
		<LookAt>
			<longitude>-7.323</longitude>
			<latitude>50.62</latitude>
			<altitude>0</altitude>
			<heading>0</heading>
			<tilt>0</tilt>
			<range>1000</range>
			<altitudeMode>relativeToGround</altitudeMode>
		</LookAt>
		<styleUrl>#Sheet1Map05</styleUrl>
		<ExtendedData>
		</ExtendedData>
		<Point>
			<coordinates>-7.323,50.62,0</coordinates>
		</Point>
	</Placemark>
	<Placemark>
		<name>45_ME</name>
		<Snippet maxLines="0"></Snippet>
		<description><![CDATA[<style type='text/css'>*{font-family:Verdana,Arial,Helvetica,Sans-Serif;}</style><table border='0' cellspacing='0' cellpadding='0'><tr><td colspan='2' style='vertical-align: top; padding-left: 10px; padding-right: 10px; white-space: nowrap;'><b>45_ME</b></td></tr><tr><td colspan='2' style='vertical-align: top; padding-left: 10px; padding-right: 10px; max-width: 400px; white-space: nowrap;'>&nbsp;</td></tr><tr bgcolor='#ddffdd' ><td style='vertical-align: top; padding-left: 10px; white-space: nowrap;'><b>Latitude</b></td><td style='vertical-align: top; padding-left: 6px; padding-right: 10px; white-space: nowrap;'>50.650000</td></tr><tr><td style='vertical-align: top; padding-left: 10px; white-space: nowrap;'><b>Longitude</b></td><td style='vertical-align: top; padding-left: 6px; padding-right: 10px; white-space: nowrap;'>-0.616000</td></tr></table>]]></description>
		<LookAt>
			<longitude>-0.616</longitude>
			<latitude>50.65</latitude>
			<altitude>0</altitude>
			<heading>0</heading>
			<tilt>0</tilt>
			<range>1000</range>
			<altitudeMode>relativeToGround</altitudeMode>
		</LookAt>
		<styleUrl>#Sheet1Map05</styleUrl>
		<ExtendedData>
		</ExtendedData>
		<Point>
			<coordinates>-0.616,50.64999999999999,0</coordinates>
		</Point>
	</Placemark>
	<Placemark>
		<name>46_ME</name>
		<Snippet maxLines="0"></Snippet>
		<description><![CDATA[<style type='text/css'>*{font-family:Verdana,Arial,Helvetica,Sans-Serif;}</style><table border='0' cellspacing='0' cellpadding='0'><tr><td colspan='2' style='vertical-align: top; padding-left: 10px; padding-right: 10px; white-space: nowrap;'><b>46_ME</b></td></tr><tr><td colspan='2' style='vertical-align: top; padding-left: 10px; padding-right: 10px; max-width: 400px; white-space: nowrap;'>&nbsp;</td></tr><tr bgcolor='#ddffdd' ><td style='vertical-align: top; padding-left: 10px; white-space: nowrap;'><b>Latitude</b></td><td style='vertical-align: top; padding-left: 6px; padding-right: 10px; white-space: nowrap;'>50.666000</td></tr><tr><td style='vertical-align: top; padding-left: 10px; white-space: nowrap;'><b>Longitude</b></td><td style='vertical-align: top; padding-left: 6px; padding-right: 10px; white-space: nowrap;'>-1.678000</td></tr></table>]]></description>
		<LookAt>
			<longitude>-1.678</longitude>
			<latitude>50.666</latitude>
			<altitude>0</altitude>
			<heading>0</heading>
			<tilt>0</tilt>
			<range>1000</range>
			<altitudeMode>relativeToGround</altitudeMode>
		</LookAt>
		<styleUrl>#Sheet1Map05</styleUrl>
		<ExtendedData>
		</ExtendedData>
		<Point>
			<coordinates>-1.678,50.666,0</coordinates>
		</Point>
	</Placemark>
	<Placemark>
		<name>47_ME</name>
		<Snippet maxLines="0"></Snippet>
		<description><![CDATA[<style type='text/css'>*{font-family:Verdana,Arial,Helvetica,Sans-Serif;}</style><table border='0' cellspacing='0' cellpadding='0'><tr><td colspan='2' style='vertical-align: top; padding-left: 10px; padding-right: 10px; white-space: nowrap;'><b>47_ME</b></td></tr><tr><td colspan='2' style='vertical-align: top; padding-left: 10px; padding-right: 10px; max-width: 400px; white-space: nowrap;'>&nbsp;</td></tr><tr bgcolor='#ddffdd' ><td style='vertical-align: top; padding-left: 10px; white-space: nowrap;'><b>Latitude</b></td><td style='vertical-align: top; padding-left: 6px; padding-right: 10px; white-space: nowrap;'>50.677000</td></tr><tr><td style='vertical-align: top; padding-left: 10px; white-space: nowrap;'><b>Longitude</b></td><td style='vertical-align: top; padding-left: 6px; padding-right: 10px; white-space: nowrap;'>-4.863000</td></tr></table>]]></description>
		<LookAt>
			<longitude>-4.863</longitude>
			<latitude>50.677</latitude>
			<altitude>0</altitude>
			<heading>0</heading>
			<tilt>0</tilt>
			<range>1000</range>
			<altitudeMode>relativeToGround</altitudeMode>
		</LookAt>
		<styleUrl>#Sheet1Map05</styleUrl>
		<ExtendedData>
		</ExtendedData>
		<Point>
			<coordinates>-4.863,50.677,0</coordinates>
		</Point>
	</Placemark>
	<Placemark>
		<name>50_ME</name>
		<Snippet maxLines="0"></Snippet>
		<description><![CDATA[<style type='text/css'>*{font-family:Verdana,Arial,Helvetica,Sans-Serif;}</style><table border='0' cellspacing='0' cellpadding='0'><tr><td colspan='2' style='vertical-align: top; padding-left: 10px; padding-right: 10px; white-space: nowrap;'><b>50_ME</b></td></tr><tr><td colspan='2' style='vertical-align: top; padding-left: 10px; padding-right: 10px; max-width: 400px; white-space: nowrap;'>&nbsp;</td></tr><tr bgcolor='#ddffdd' ><td style='vertical-align: top; padding-left: 10px; white-space: nowrap;'><b>Latitude</b></td><td style='vertical-align: top; padding-left: 6px; padding-right: 10px; white-space: nowrap;'>50.750000</td></tr><tr><td style='vertical-align: top; padding-left: 10px; white-space: nowrap;'><b>Longitude</b></td><td style='vertical-align: top; padding-left: 6px; padding-right: 10px; white-space: nowrap;'>-5.500000</td></tr></table>]]></description>
		<LookAt>
			<longitude>-5.5</longitude>
			<latitude>50.75</latitude>
			<altitude>0</altitude>
			<heading>0</heading>
			<tilt>0</tilt>
			<range>1000</range>
			<altitudeMode>relativeToGround</altitudeMode>
		</LookAt>
		<styleUrl>#Sheet1Map05</styleUrl>
		<ExtendedData>
		</ExtendedData>
		<Point>
			<coordinates>-5.5,50.75,0</coordinates>
		</Point>
	</Placemark>
	<Placemark>
		<name>51_ME</name>
		<Snippet maxLines="0"></Snippet>
		<description><![CDATA[<style type='text/css'>*{font-family:Verdana,Arial,Helvetica,Sans-Serif;}</style><table border='0' cellspacing='0' cellpadding='0'><tr><td colspan='2' style='vertical-align: top; padding-left: 10px; padding-right: 10px; white-space: nowrap;'><b>51_ME</b></td></tr><tr><td colspan='2' style='vertical-align: top; padding-left: 10px; padding-right: 10px; max-width: 400px; white-space: nowrap;'>&nbsp;</td></tr><tr bgcolor='#ddffdd' ><td style='vertical-align: top; padding-left: 10px; white-space: nowrap;'><b>Latitude</b></td><td style='vertical-align: top; padding-left: 6px; padding-right: 10px; white-space: nowrap;'>50.755100</td></tr><tr><td style='vertical-align: top; padding-left: 10px; white-space: nowrap;'><b>Longitude</b></td><td style='vertical-align: top; padding-left: 6px; padding-right: 10px; white-space: nowrap;'>0.040400</td></tr></table>]]></description>
		<LookAt>
			<longitude>0.0404</longitude>
			<latitude>50.7551</latitude>
			<altitude>0</altitude>
			<heading>0</heading>
			<tilt>0</tilt>
			<range>1000</range>
			<altitudeMode>relativeToGround</altitudeMode>
		</LookAt>
		<styleUrl>#Sheet1Map05</styleUrl>
		<ExtendedData>
		</ExtendedData>
		<Point>
			<coordinates>0.0404,50.75510000000001,0</coordinates>
		</Point>
	</Placemark>
	<Placemark>
		<name>57_ME</name>
		<Snippet maxLines="0"></Snippet>
		<description><![CDATA[<style type='text/css'>*{font-family:Verdana,Arial,Helvetica,Sans-Serif;}</style><table border='0' cellspacing='0' cellpadding='0'><tr><td colspan='2' style='vertical-align: top; padding-left: 10px; padding-right: 10px; white-space: nowrap;'><b>57_ME</b></td></tr><tr><td colspan='2' style='vertical-align: top; padding-left: 10px; padding-right: 10px; max-width: 400px; white-space: nowrap;'>&nbsp;</td></tr><tr bgcolor='#ddffdd' ><td style='vertical-align: top; padding-left: 10px; white-space: nowrap;'><b>Latitude</b></td><td style='vertical-align: top; padding-left: 6px; padding-right: 10px; white-space: nowrap;'>50.886000</td></tr><tr><td style='vertical-align: top; padding-left: 10px; white-space: nowrap;'><b>Longitude</b></td><td style='vertical-align: top; padding-left: 6px; padding-right: 10px; white-space: nowrap;'>1.080000</td></tr></table>]]></description>
		<LookAt>
			<longitude>1.08</longitude>
			<latitude>50.886</latitude>
			<altitude>0</altitude>
			<heading>0</heading>
			<tilt>0</tilt>
			<range>1000</range>
			<altitudeMode>relativeToGround</altitudeMode>
		</LookAt>
		<styleUrl>#Sheet1Map05</styleUrl>
		<ExtendedData>
		</ExtendedData>
		<Point>
			<coordinates>1.08,50.886,0</coordinates>
		</Point>
	</Placemark>
	<Placemark>
		<name>58_ME</name>
		<Snippet maxLines="0"></Snippet>
		<description><![CDATA[<style type='text/css'>*{font-family:Verdana,Arial,Helvetica,Sans-Serif;}</style><table border='0' cellspacing='0' cellpadding='0'><tr><td colspan='2' style='vertical-align: top; padding-left: 10px; padding-right: 10px; white-space: nowrap;'><b>58_ME</b></td></tr><tr><td colspan='2' style='vertical-align: top; padding-left: 10px; padding-right: 10px; max-width: 400px; white-space: nowrap;'>&nbsp;</td></tr><tr bgcolor='#ddffdd' ><td style='vertical-align: top; padding-left: 10px; white-space: nowrap;'><b>Latitude</b></td><td style='vertical-align: top; padding-left: 6px; padding-right: 10px; white-space: nowrap;'>50.908000</td></tr><tr><td style='vertical-align: top; padding-left: 10px; white-space: nowrap;'><b>Longitude</b></td><td style='vertical-align: top; padding-left: 6px; padding-right: 10px; white-space: nowrap;'>-5.941000</td></tr></table>]]></description>
		<LookAt>
			<longitude>-5.941</longitude>
			<latitude>50.908</latitude>
			<altitude>0</altitude>
			<heading>0</heading>
			<tilt>0</tilt>
			<range>1000</range>
			<altitudeMode>relativeToGround</altitudeMode>
		</LookAt>
		<styleUrl>#Sheet1Map05</styleUrl>
		<ExtendedData>
		</ExtendedData>
		<Point>
			<coordinates>-5.940999999999999,50.90800000000001,0</coordinates>
		</Point>
	</Placemark>
	<Placemark>
		<name>59_ME</name>
		<Snippet maxLines="0"></Snippet>
		<description><![CDATA[<style type='text/css'>*{font-family:Verdana,Arial,Helvetica,Sans-Serif;}</style><table border='0' cellspacing='0' cellpadding='0'><tr><td colspan='2' style='vertical-align: top; padding-left: 10px; padding-right: 10px; white-space: nowrap;'><b>59_ME</b></td></tr><tr><td colspan='2' style='vertical-align: top; padding-left: 10px; padding-right: 10px; max-width: 400px; white-space: nowrap;'>&nbsp;</td></tr><tr bgcolor='#ddffdd' ><td style='vertical-align: top; padding-left: 10px; white-space: nowrap;'><b>Latitude</b></td><td style='vertical-align: top; padding-left: 6px; padding-right: 10px; white-space: nowrap;'>50.971604</td></tr><tr><td style='vertical-align: top; padding-left: 10px; white-space: nowrap;'><b>Longitude</b></td><td style='vertical-align: top; padding-left: 6px; padding-right: 10px; white-space: nowrap;'>1.043091</td></tr></table>]]></description>
		<LookAt>
			<longitude>1.043091</longitude>
			<latitude>50.971604</latitude>
			<altitude>0</altitude>
			<heading>0</heading>
			<tilt>0</tilt>
			<range>1000</range>
			<altitudeMode>relativeToGround</altitudeMode>
		</LookAt>
		<styleUrl>#Sheet1Map05</styleUrl>
		<ExtendedData>
		</ExtendedData>
		<Point>
			<coordinates>1.043091,50.97160400000001,0</coordinates>
		</Point>
	</Placemark>
	<Placemark>
		<name>62_ME</name>
		<Snippet maxLines="0"></Snippet>
		<description><![CDATA[<style type='text/css'>*{font-family:Verdana,Arial,Helvetica,Sans-Serif;}</style><table border='0' cellspacing='0' cellpadding='0'><tr><td colspan='2' style='vertical-align: top; padding-left: 10px; padding-right: 10px; white-space: nowrap;'><b>62_ME</b></td></tr><tr><td colspan='2' style='vertical-align: top; padding-left: 10px; padding-right: 10px; max-width: 400px; white-space: nowrap;'>&nbsp;</td></tr><tr bgcolor='#ddffdd' ><td style='vertical-align: top; padding-left: 10px; white-space: nowrap;'><b>Latitude</b></td><td style='vertical-align: top; padding-left: 6px; padding-right: 10px; white-space: nowrap;'>50.983000</td></tr><tr><td style='vertical-align: top; padding-left: 10px; white-space: nowrap;'><b>Longitude</b></td><td style='vertical-align: top; padding-left: 6px; padding-right: 10px; white-space: nowrap;'>-6.250000</td></tr></table>]]></description>
		<LookAt>
			<longitude>-6.25</longitude>
			<latitude>50.983</latitude>
			<altitude>0</altitude>
			<heading>0</heading>
			<tilt>0</tilt>
			<range>1000</range>
			<altitudeMode>relativeToGround</altitudeMode>
		</LookAt>
		<styleUrl>#Sheet1Map05</styleUrl>
		<ExtendedData>
		</ExtendedData>
		<Point>
			<coordinates>-6.25,50.983,0</coordinates>
		</Point>
	</Placemark>
	<Placemark>
		<name>63_ME</name>
		<Snippet maxLines="0"></Snippet>
		<description><![CDATA[<style type='text/css'>*{font-family:Verdana,Arial,Helvetica,Sans-Serif;}</style><table border='0' cellspacing='0' cellpadding='0'><tr><td colspan='2' style='vertical-align: top; padding-left: 10px; padding-right: 10px; white-space: nowrap;'><b>63_ME</b></td></tr><tr><td colspan='2' style='vertical-align: top; padding-left: 10px; padding-right: 10px; max-width: 400px; white-space: nowrap;'>&nbsp;</td></tr><tr bgcolor='#ddffdd' ><td style='vertical-align: top; padding-left: 10px; white-space: nowrap;'><b>Latitude</b></td><td style='vertical-align: top; padding-left: 6px; padding-right: 10px; white-space: nowrap;'>50.983000</td></tr><tr><td style='vertical-align: top; padding-left: 10px; white-space: nowrap;'><b>Longitude</b></td><td style='vertical-align: top; padding-left: 6px; padding-right: 10px; white-space: nowrap;'>-6.135000</td></tr></table>]]></description>
		<LookAt>
			<longitude>-6.135</longitude>
			<latitude>50.983</latitude>
			<altitude>0</altitude>
			<heading>0</heading>
			<tilt>0</tilt>
			<range>1000</range>
			<altitudeMode>relativeToGround</altitudeMode>
		</LookAt>
		<styleUrl>#Sheet1Map05</styleUrl>
		<ExtendedData>
		</ExtendedData>
		<Point>
			<coordinates>-6.135,50.983,0</coordinates>
		</Point>
	</Placemark>
	<Placemark>
		<name>64_ME</name>
		<Snippet maxLines="0"></Snippet>
		<description><![CDATA[<style type='text/css'>*{font-family:Verdana,Arial,Helvetica,Sans-Serif;}</style><table border='0' cellspacing='0' cellpadding='0'><tr><td colspan='2' style='vertical-align: top; padding-left: 10px; padding-right: 10px; white-space: nowrap;'><b>64_ME</b></td></tr><tr><td colspan='2' style='vertical-align: top; padding-left: 10px; padding-right: 10px; max-width: 400px; white-space: nowrap;'>&nbsp;</td></tr><tr bgcolor='#ddffdd' ><td style='vertical-align: top; padding-left: 10px; white-space: nowrap;'><b>Latitude</b></td><td style='vertical-align: top; padding-left: 6px; padding-right: 10px; white-space: nowrap;'>50.983333</td></tr><tr><td style='vertical-align: top; padding-left: 10px; white-space: nowrap;'><b>Longitude</b></td><td style='vertical-align: top; padding-left: 6px; padding-right: 10px; white-space: nowrap;'>1.016667</td></tr></table>]]></description>
		<LookAt>
			<longitude>1.016667</longitude>
			<latitude>50.983333</latitude>
			<altitude>0</altitude>
			<heading>0</heading>
			<tilt>0</tilt>
			<range>1000</range>
			<altitudeMode>relativeToGround</altitudeMode>
		</LookAt>
		<styleUrl>#Sheet1Map05</styleUrl>
		<ExtendedData>
		</ExtendedData>
		<Point>
			<coordinates>1.016667,50.983333,0</coordinates>
		</Point>
	</Placemark>
	<Placemark>
		<name>65_ME</name>
		<Snippet maxLines="0"></Snippet>
		<description><![CDATA[<style type='text/css'>*{font-family:Verdana,Arial,Helvetica,Sans-Serif;}</style><table border='0' cellspacing='0' cellpadding='0'><tr><td colspan='2' style='vertical-align: top; padding-left: 10px; padding-right: 10px; white-space: nowrap;'><b>65_ME</b></td></tr><tr><td colspan='2' style='vertical-align: top; padding-left: 10px; padding-right: 10px; max-width: 400px; white-space: nowrap;'>&nbsp;</td></tr><tr bgcolor='#ddffdd' ><td style='vertical-align: top; padding-left: 10px; white-space: nowrap;'><b>Latitude</b></td><td style='vertical-align: top; padding-left: 6px; padding-right: 10px; white-space: nowrap;'>51.000000</td></tr><tr><td style='vertical-align: top; padding-left: 10px; white-space: nowrap;'><b>Longitude</b></td><td style='vertical-align: top; padding-left: 6px; padding-right: 10px; white-space: nowrap;'>-6.000000</td></tr></table>]]></description>
		<LookAt>
			<longitude>-6</longitude>
			<latitude>51</latitude>
			<altitude>0</altitude>
			<heading>0</heading>
			<tilt>0</tilt>
			<range>1000</range>
			<altitudeMode>relativeToGround</altitudeMode>
		</LookAt>
		<styleUrl>#Sheet1Map05</styleUrl>
		<ExtendedData>
		</ExtendedData>
		<Point>
			<coordinates>-6,51,0</coordinates>
		</Point>
	</Placemark>
	<Placemark>
		<name>66_ME</name>
		<Snippet maxLines="0"></Snippet>
		<description><![CDATA[<style type='text/css'>*{font-family:Verdana,Arial,Helvetica,Sans-Serif;}</style><table border='0' cellspacing='0' cellpadding='0'><tr><td colspan='2' style='vertical-align: top; padding-left: 10px; padding-right: 10px; white-space: nowrap;'><b>66_ME</b></td></tr><tr><td colspan='2' style='vertical-align: top; padding-left: 10px; padding-right: 10px; max-width: 400px; white-space: nowrap;'>&nbsp;</td></tr><tr bgcolor='#ddffdd' ><td style='vertical-align: top; padding-left: 10px; white-space: nowrap;'><b>Latitude</b></td><td style='vertical-align: top; padding-left: 6px; padding-right: 10px; white-space: nowrap;'>51.000000</td></tr><tr><td style='vertical-align: top; padding-left: 10px; white-space: nowrap;'><b>Longitude</b></td><td style='vertical-align: top; padding-left: 6px; padding-right: 10px; white-space: nowrap;'>-5.000000</td></tr></table>]]></description>
		<LookAt>
			<longitude>-5</longitude>
			<latitude>51</latitude>
			<altitude>0</altitude>
			<heading>0</heading>
			<tilt>0</tilt>
			<range>1000</range>
			<altitudeMode>relativeToGround</altitudeMode>
		</LookAt>
		<styleUrl>#Sheet1Map05</styleUrl>
		<ExtendedData>
		</ExtendedData>
		<Point>
			<coordinates>-5,51,0</coordinates>
		</Point>
	</Placemark>
	<Placemark>
		<name>67_ME</name>
		<Snippet maxLines="0"></Snippet>
		<description><![CDATA[<style type='text/css'>*{font-family:Verdana,Arial,Helvetica,Sans-Serif;}</style><table border='0' cellspacing='0' cellpadding='0'><tr><td colspan='2' style='vertical-align: top; padding-left: 10px; padding-right: 10px; white-space: nowrap;'><b>67_ME</b></td></tr><tr><td colspan='2' style='vertical-align: top; padding-left: 10px; padding-right: 10px; max-width: 400px; white-space: nowrap;'>&nbsp;</td></tr><tr bgcolor='#ddffdd' ><td style='vertical-align: top; padding-left: 10px; white-space: nowrap;'><b>Latitude</b></td><td style='vertical-align: top; padding-left: 6px; padding-right: 10px; white-space: nowrap;'>51.018000</td></tr><tr><td style='vertical-align: top; padding-left: 10px; white-space: nowrap;'><b>Longitude</b></td><td style='vertical-align: top; padding-left: 6px; padding-right: 10px; white-space: nowrap;'>-6.327000</td></tr></table>]]></description>
		<LookAt>
			<longitude>-6.327</longitude>
			<latitude>51.018</latitude>
			<altitude>0</altitude>
			<heading>0</heading>
			<tilt>0</tilt>
			<range>1000</range>
			<altitudeMode>relativeToGround</altitudeMode>
		</LookAt>
		<styleUrl>#Sheet1Map05</styleUrl>
		<ExtendedData>
		</ExtendedData>
		<Point>
			<coordinates>-6.327,51.01799999999999,0</coordinates>
		</Point>
	</Placemark>
	<Placemark>
		<name>68_ME</name>
		<Snippet maxLines="0"></Snippet>
		<description><![CDATA[<style type='text/css'>*{font-family:Verdana,Arial,Helvetica,Sans-Serif;}</style><table border='0' cellspacing='0' cellpadding='0'><tr><td colspan='2' style='vertical-align: top; padding-left: 10px; padding-right: 10px; white-space: nowrap;'><b>68_ME</b></td></tr><tr><td colspan='2' style='vertical-align: top; padding-left: 10px; padding-right: 10px; max-width: 400px; white-space: nowrap;'>&nbsp;</td></tr><tr bgcolor='#ddffdd' ><td style='vertical-align: top; padding-left: 10px; white-space: nowrap;'><b>Latitude</b></td><td style='vertical-align: top; padding-left: 6px; padding-right: 10px; white-space: nowrap;'>51.109000</td></tr><tr><td style='vertical-align: top; padding-left: 10px; white-space: nowrap;'><b>Longitude</b></td><td style='vertical-align: top; padding-left: 6px; padding-right: 10px; white-space: nowrap;'>-4.356000</td></tr></table>]]></description>
		<LookAt>
			<longitude>-4.356</longitude>
			<latitude>51.109</latitude>
			<altitude>0</altitude>
			<heading>0</heading>
			<tilt>0</tilt>
			<range>1000</range>
			<altitudeMode>relativeToGround</altitudeMode>
		</LookAt>
		<styleUrl>#Sheet1Map05</styleUrl>
		<ExtendedData>
		</ExtendedData>
		<Point>
			<coordinates>-4.356,51.109,0</coordinates>
		</Point>
	</Placemark>
	<Placemark>
		<name>69_ME</name>
		<Snippet maxLines="0"></Snippet>
		<description><![CDATA[<style type='text/css'>*{font-family:Verdana,Arial,Helvetica,Sans-Serif;}</style><table border='0' cellspacing='0' cellpadding='0'><tr><td colspan='2' style='vertical-align: top; padding-left: 10px; padding-right: 10px; white-space: nowrap;'><b>69_ME</b></td></tr><tr><td colspan='2' style='vertical-align: top; padding-left: 10px; padding-right: 10px; max-width: 400px; white-space: nowrap;'>&nbsp;</td></tr><tr bgcolor='#ddffdd' ><td style='vertical-align: top; padding-left: 10px; white-space: nowrap;'><b>Latitude</b></td><td style='vertical-align: top; padding-left: 6px; padding-right: 10px; white-space: nowrap;'>51.116000</td></tr><tr><td style='vertical-align: top; padding-left: 10px; white-space: nowrap;'><b>Longitude</b></td><td style='vertical-align: top; padding-left: 6px; padding-right: 10px; white-space: nowrap;'>-6.143000</td></tr></table>]]></description>
		<LookAt>
			<longitude>-6.143</longitude>
			<latitude>51.116</latitude>
			<altitude>0</altitude>
			<heading>0</heading>
			<tilt>0</tilt>
			<range>1000</range>
			<altitudeMode>relativeToGround</altitudeMode>
		</LookAt>
		<styleUrl>#Sheet1Map05</styleUrl>
		<ExtendedData>
		</ExtendedData>
		<Point>
			<coordinates>-6.143,51.116,0</coordinates>
		</Point>
	</Placemark>
	<Placemark>
		<name>70_ME</name>
		<Snippet maxLines="0"></Snippet>
		<description><![CDATA[<style type='text/css'>*{font-family:Verdana,Arial,Helvetica,Sans-Serif;}</style><table border='0' cellspacing='0' cellpadding='0'><tr><td colspan='2' style='vertical-align: top; padding-left: 10px; padding-right: 10px; white-space: nowrap;'><b>70_ME</b></td></tr><tr><td colspan='2' style='vertical-align: top; padding-left: 10px; padding-right: 10px; max-width: 400px; white-space: nowrap;'>&nbsp;</td></tr><tr bgcolor='#ddffdd' ><td style='vertical-align: top; padding-left: 10px; white-space: nowrap;'><b>Latitude</b></td><td style='vertical-align: top; padding-left: 6px; padding-right: 10px; white-space: nowrap;'>51.144000</td></tr><tr><td style='vertical-align: top; padding-left: 10px; white-space: nowrap;'><b>Longitude</b></td><td style='vertical-align: top; padding-left: 6px; padding-right: 10px; white-space: nowrap;'>-6.747000</td></tr></table>]]></description>
		<LookAt>
			<longitude>-6.747</longitude>
			<latitude>51.144</latitude>
			<altitude>0</altitude>
			<heading>0</heading>
			<tilt>0</tilt>
			<range>1000</range>
			<altitudeMode>relativeToGround</altitudeMode>
		</LookAt>
		<styleUrl>#Sheet1Map05</styleUrl>
		<ExtendedData>
		</ExtendedData>
		<Point>
			<coordinates>-6.747,51.14400000000001,0</coordinates>
		</Point>
	</Placemark>
	<Placemark>
		<name>71_ME</name>
		<Snippet maxLines="0"></Snippet>
		<description><![CDATA[<style type='text/css'>*{font-family:Verdana,Arial,Helvetica,Sans-Serif;}</style><table border='0' cellspacing='0' cellpadding='0'><tr><td colspan='2' style='vertical-align: top; padding-left: 10px; padding-right: 10px; white-space: nowrap;'><b>71_ME</b></td></tr><tr><td colspan='2' style='vertical-align: top; padding-left: 10px; padding-right: 10px; max-width: 400px; white-space: nowrap;'>&nbsp;</td></tr><tr bgcolor='#ddffdd' ><td style='vertical-align: top; padding-left: 10px; white-space: nowrap;'><b>Latitude</b></td><td style='vertical-align: top; padding-left: 6px; padding-right: 10px; white-space: nowrap;'>51.187000</td></tr><tr><td style='vertical-align: top; padding-left: 10px; white-space: nowrap;'><b>Longitude</b></td><td style='vertical-align: top; padding-left: 6px; padding-right: 10px; white-space: nowrap;'>-6.149000</td></tr></table>]]></description>
		<LookAt>
			<longitude>-6.149</longitude>
			<latitude>51.187</latitude>
			<altitude>0</altitude>
			<heading>0</heading>
			<tilt>0</tilt>
			<range>1000</range>
			<altitudeMode>relativeToGround</altitudeMode>
		</LookAt>
		<styleUrl>#Sheet1Map05</styleUrl>
		<ExtendedData>
		</ExtendedData>
		<Point>
			<coordinates>-6.149000000000001,51.187,0</coordinates>
		</Point>
	</Placemark>
	<Placemark>
		<name>72_ME</name>
		<Snippet maxLines="0"></Snippet>
		<description><![CDATA[<style type='text/css'>*{font-family:Verdana,Arial,Helvetica,Sans-Serif;}</style><table border='0' cellspacing='0' cellpadding='0'><tr><td colspan='2' style='vertical-align: top; padding-left: 10px; padding-right: 10px; white-space: nowrap;'><b>72_ME</b></td></tr><tr><td colspan='2' style='vertical-align: top; padding-left: 10px; padding-right: 10px; max-width: 400px; white-space: nowrap;'>&nbsp;</td></tr><tr bgcolor='#ddffdd' ><td style='vertical-align: top; padding-left: 10px; white-space: nowrap;'><b>Latitude</b></td><td style='vertical-align: top; padding-left: 6px; padding-right: 10px; white-space: nowrap;'>51.208000</td></tr><tr><td style='vertical-align: top; padding-left: 10px; white-space: nowrap;'><b>Longitude</b></td><td style='vertical-align: top; padding-left: 6px; padding-right: 10px; white-space: nowrap;'>-6.253000</td></tr></table>]]></description>
		<LookAt>
			<longitude>-6.253</longitude>
			<latitude>51.208</latitude>
			<altitude>0</altitude>
			<heading>0</heading>
			<tilt>0</tilt>
			<range>1000</range>
			<altitudeMode>relativeToGround</altitudeMode>
		</LookAt>
		<styleUrl>#Sheet1Map05</styleUrl>
		<ExtendedData>
		</ExtendedData>
		<Point>
			<coordinates>-6.253,51.20800000000001,0</coordinates>
		</Point>
	</Placemark>
	<Placemark>
		<name>73_ME</name>
		<Snippet maxLines="0"></Snippet>
		<description><![CDATA[<style type='text/css'>*{font-family:Verdana,Arial,Helvetica,Sans-Serif;}</style><table border='0' cellspacing='0' cellpadding='0'><tr><td colspan='2' style='vertical-align: top; padding-left: 10px; padding-right: 10px; white-space: nowrap;'><b>73_ME</b></td></tr><tr><td colspan='2' style='vertical-align: top; padding-left: 10px; padding-right: 10px; max-width: 400px; white-space: nowrap;'>&nbsp;</td></tr><tr bgcolor='#ddffdd' ><td style='vertical-align: top; padding-left: 10px; white-space: nowrap;'><b>Latitude</b></td><td style='vertical-align: top; padding-left: 6px; padding-right: 10px; white-space: nowrap;'>51.211000</td></tr><tr><td style='vertical-align: top; padding-left: 10px; white-space: nowrap;'><b>Longitude</b></td><td style='vertical-align: top; padding-left: 6px; padding-right: 10px; white-space: nowrap;'>-6.192000</td></tr></table>]]></description>
		<LookAt>
			<longitude>-6.192</longitude>
			<latitude>51.211</latitude>
			<altitude>0</altitude>
			<heading>0</heading>
			<tilt>0</tilt>
			<range>1000</range>
			<altitudeMode>relativeToGround</altitudeMode>
		</LookAt>
		<styleUrl>#Sheet1Map05</styleUrl>
		<ExtendedData>
		</ExtendedData>
		<Point>
			<coordinates>-6.192,51.211,0</coordinates>
		</Point>
	</Placemark>
	<Placemark>
		<name>74_ME</name>
		<Snippet maxLines="0"></Snippet>
		<description><![CDATA[<style type='text/css'>*{font-family:Verdana,Arial,Helvetica,Sans-Serif;}</style><table border='0' cellspacing='0' cellpadding='0'><tr><td colspan='2' style='vertical-align: top; padding-left: 10px; padding-right: 10px; white-space: nowrap;'><b>74_ME</b></td></tr><tr><td colspan='2' style='vertical-align: top; padding-left: 10px; padding-right: 10px; max-width: 400px; white-space: nowrap;'>&nbsp;</td></tr><tr bgcolor='#ddffdd' ><td style='vertical-align: top; padding-left: 10px; white-space: nowrap;'><b>Latitude</b></td><td style='vertical-align: top; padding-left: 6px; padding-right: 10px; white-space: nowrap;'>51.249885</td></tr><tr><td style='vertical-align: top; padding-left: 10px; white-space: nowrap;'><b>Longitude</b></td><td style='vertical-align: top; padding-left: 6px; padding-right: 10px; white-space: nowrap;'>-5.999457</td></tr></table>]]></description>
		<LookAt>
			<longitude>-5.999457</longitude>
			<latitude>51.249885</latitude>
			<altitude>0</altitude>
			<heading>0</heading>
			<tilt>0</tilt>
			<range>1000</range>
			<altitudeMode>relativeToGround</altitudeMode>
		</LookAt>
		<styleUrl>#Sheet1Map05</styleUrl>
		<ExtendedData>
		</ExtendedData>
		<Point>
			<coordinates>-5.999457,51.24988499999999,0</coordinates>
		</Point>
	</Placemark>
	<Placemark>
		<name>75_ME</name>
		<Snippet maxLines="0"></Snippet>
		<description><![CDATA[<style type='text/css'>*{font-family:Verdana,Arial,Helvetica,Sans-Serif;}</style><table border='0' cellspacing='0' cellpadding='0'><tr><td colspan='2' style='vertical-align: top; padding-left: 10px; padding-right: 10px; white-space: nowrap;'><b>75_ME</b></td></tr><tr><td colspan='2' style='vertical-align: top; padding-left: 10px; padding-right: 10px; max-width: 400px; white-space: nowrap;'>&nbsp;</td></tr><tr bgcolor='#ddffdd' ><td style='vertical-align: top; padding-left: 10px; white-space: nowrap;'><b>Latitude</b></td><td style='vertical-align: top; padding-left: 6px; padding-right: 10px; white-space: nowrap;'>51.250000</td></tr><tr><td style='vertical-align: top; padding-left: 10px; white-space: nowrap;'><b>Longitude</b></td><td style='vertical-align: top; padding-left: 6px; padding-right: 10px; white-space: nowrap;'>-6.500000</td></tr></table>]]></description>
		<LookAt>
			<longitude>-6.5</longitude>
			<latitude>51.25</latitude>
			<altitude>0</altitude>
			<heading>0</heading>
			<tilt>0</tilt>
			<range>1000</range>
			<altitudeMode>relativeToGround</altitudeMode>
		</LookAt>
		<styleUrl>#Sheet1Map05</styleUrl>
		<ExtendedData>
		</ExtendedData>
		<Point>
			<coordinates>-6.499999999999999,51.25,0</coordinates>
		</Point>
	</Placemark>
	<Placemark>
		<name>76_ME</name>
		<Snippet maxLines="0"></Snippet>
		<description><![CDATA[<style type='text/css'>*{font-family:Verdana,Arial,Helvetica,Sans-Serif;}</style><table border='0' cellspacing='0' cellpadding='0'><tr><td colspan='2' style='vertical-align: top; padding-left: 10px; padding-right: 10px; white-space: nowrap;'><b>76_ME</b></td></tr><tr><td colspan='2' style='vertical-align: top; padding-left: 10px; padding-right: 10px; max-width: 400px; white-space: nowrap;'>&nbsp;</td></tr><tr bgcolor='#ddffdd' ><td style='vertical-align: top; padding-left: 10px; white-space: nowrap;'><b>Latitude</b></td><td style='vertical-align: top; padding-left: 6px; padding-right: 10px; white-space: nowrap;'>51.250000</td></tr><tr><td style='vertical-align: top; padding-left: 10px; white-space: nowrap;'><b>Longitude</b></td><td style='vertical-align: top; padding-left: 6px; padding-right: 10px; white-space: nowrap;'>-5.500000</td></tr></table>]]></description>
		<LookAt>
			<longitude>-5.5</longitude>
			<latitude>51.25</latitude>
			<altitude>0</altitude>
			<heading>0</heading>
			<tilt>0</tilt>
			<range>1000</range>
			<altitudeMode>relativeToGround</altitudeMode>
		</LookAt>
		<styleUrl>#Sheet1Map05</styleUrl>
		<ExtendedData>
		</ExtendedData>
		<Point>
			<coordinates>-5.5,51.25,0</coordinates>
		</Point>
	</Placemark>
	<Placemark>
		<name>77_ME</name>
		<Snippet maxLines="0"></Snippet>
		<description><![CDATA[<style type='text/css'>*{font-family:Verdana,Arial,Helvetica,Sans-Serif;}</style><table border='0' cellspacing='0' cellpadding='0'><tr><td colspan='2' style='vertical-align: top; padding-left: 10px; padding-right: 10px; white-space: nowrap;'><b>77_ME</b></td></tr><tr><td colspan='2' style='vertical-align: top; padding-left: 10px; padding-right: 10px; max-width: 400px; white-space: nowrap;'>&nbsp;</td></tr><tr bgcolor='#ddffdd' ><td style='vertical-align: top; padding-left: 10px; white-space: nowrap;'><b>Latitude</b></td><td style='vertical-align: top; padding-left: 6px; padding-right: 10px; white-space: nowrap;'>51.329000</td></tr><tr><td style='vertical-align: top; padding-left: 10px; white-space: nowrap;'><b>Longitude</b></td><td style='vertical-align: top; padding-left: 6px; padding-right: 10px; white-space: nowrap;'>-6.298000</td></tr></table>]]></description>
		<LookAt>
			<longitude>-6.298</longitude>
			<latitude>51.329</latitude>
			<altitude>0</altitude>
			<heading>0</heading>
			<tilt>0</tilt>
			<range>1000</range>
			<altitudeMode>relativeToGround</altitudeMode>
		</LookAt>
		<styleUrl>#Sheet1Map05</styleUrl>
		<ExtendedData>
		</ExtendedData>
		<Point>
			<coordinates>-6.298,51.32899999999999,0</coordinates>
		</Point>
	</Placemark>
	<Placemark>
		<name>79_ME</name>
		<Snippet maxLines="0"></Snippet>
		<description><![CDATA[<style type='text/css'>*{font-family:Verdana,Arial,Helvetica,Sans-Serif;}</style><table border='0' cellspacing='0' cellpadding='0'><tr><td colspan='2' style='vertical-align: top; padding-left: 10px; padding-right: 10px; white-space: nowrap;'><b>79_ME</b></td></tr><tr><td colspan='2' style='vertical-align: top; padding-left: 10px; padding-right: 10px; max-width: 400px; white-space: nowrap;'>&nbsp;</td></tr><tr bgcolor='#ddffdd' ><td style='vertical-align: top; padding-left: 10px; white-space: nowrap;'><b>Latitude</b></td><td style='vertical-align: top; padding-left: 6px; padding-right: 10px; white-space: nowrap;'>51.380000</td></tr><tr><td style='vertical-align: top; padding-left: 10px; white-space: nowrap;'><b>Longitude</b></td><td style='vertical-align: top; padding-left: 6px; padding-right: 10px; white-space: nowrap;'>1.730000</td></tr></table>]]></description>
		<LookAt>
			<longitude>1.73</longitude>
			<latitude>51.38</latitude>
			<altitude>0</altitude>
			<heading>0</heading>
			<tilt>0</tilt>
			<range>1000</range>
			<altitudeMode>relativeToGround</altitudeMode>
		</LookAt>
		<styleUrl>#Sheet1Map05</styleUrl>
		<ExtendedData>
		</ExtendedData>
		<Point>
			<coordinates>1.73,51.38,0</coordinates>
		</Point>
	</Placemark>
	<Placemark>
		<name>81_ME</name>
		<Snippet maxLines="0"></Snippet>
		<description><![CDATA[<style type='text/css'>*{font-family:Verdana,Arial,Helvetica,Sans-Serif;}</style><table border='0' cellspacing='0' cellpadding='0'><tr><td colspan='2' style='vertical-align: top; padding-left: 10px; padding-right: 10px; white-space: nowrap;'><b>81_ME</b></td></tr><tr><td colspan='2' style='vertical-align: top; padding-left: 10px; padding-right: 10px; max-width: 400px; white-space: nowrap;'>&nbsp;</td></tr><tr bgcolor='#ddffdd' ><td style='vertical-align: top; padding-left: 10px; white-space: nowrap;'><b>Latitude</b></td><td style='vertical-align: top; padding-left: 6px; padding-right: 10px; white-space: nowrap;'>51.425000</td></tr><tr><td style='vertical-align: top; padding-left: 10px; white-space: nowrap;'><b>Longitude</b></td><td style='vertical-align: top; padding-left: 6px; padding-right: 10px; white-space: nowrap;'>-5.940000</td></tr></table>]]></description>
		<LookAt>
			<longitude>-5.94</longitude>
			<latitude>51.425</latitude>
			<altitude>0</altitude>
			<heading>0</heading>
			<tilt>0</tilt>
			<range>1000</range>
			<altitudeMode>relativeToGround</altitudeMode>
		</LookAt>
		<styleUrl>#Sheet1Map05</styleUrl>
		<ExtendedData>
		</ExtendedData>
		<Point>
			<coordinates>-5.94,51.425,0</coordinates>
		</Point>
	</Placemark>
	<Placemark>
		<name>82_ME</name>
		<Snippet maxLines="0"></Snippet>
		<description><![CDATA[<style type='text/css'>*{font-family:Verdana,Arial,Helvetica,Sans-Serif;}</style><table border='0' cellspacing='0' cellpadding='0'><tr><td colspan='2' style='vertical-align: top; padding-left: 10px; padding-right: 10px; white-space: nowrap;'><b>82_ME</b></td></tr><tr><td colspan='2' style='vertical-align: top; padding-left: 10px; padding-right: 10px; max-width: 400px; white-space: nowrap;'>&nbsp;</td></tr><tr bgcolor='#ddffdd' ><td style='vertical-align: top; padding-left: 10px; white-space: nowrap;'><b>Latitude</b></td><td style='vertical-align: top; padding-left: 6px; padding-right: 10px; white-space: nowrap;'>51.455000</td></tr><tr><td style='vertical-align: top; padding-left: 10px; white-space: nowrap;'><b>Longitude</b></td><td style='vertical-align: top; padding-left: 6px; padding-right: 10px; white-space: nowrap;'>-5.838000</td></tr></table>]]></description>
		<LookAt>
			<longitude>-5.838</longitude>
			<latitude>51.455</latitude>
			<altitude>0</altitude>
			<heading>0</heading>
			<tilt>0</tilt>
			<range>1000</range>
			<altitudeMode>relativeToGround</altitudeMode>
		</LookAt>
		<styleUrl>#Sheet1Map05</styleUrl>
		<ExtendedData>
		</ExtendedData>
		<Point>
			<coordinates>-5.838,51.455,0</coordinates>
		</Point>
	</Placemark>
	<Placemark>
		<name>83_ME</name>
		<Snippet maxLines="0"></Snippet>
		<description><![CDATA[<style type='text/css'>*{font-family:Verdana,Arial,Helvetica,Sans-Serif;}</style><table border='0' cellspacing='0' cellpadding='0'><tr><td colspan='2' style='vertical-align: top; padding-left: 10px; padding-right: 10px; white-space: nowrap;'><b>83_ME</b></td></tr><tr><td colspan='2' style='vertical-align: top; padding-left: 10px; padding-right: 10px; max-width: 400px; white-space: nowrap;'>&nbsp;</td></tr><tr bgcolor='#ddffdd' ><td style='vertical-align: top; padding-left: 10px; white-space: nowrap;'><b>Latitude</b></td><td style='vertical-align: top; padding-left: 6px; padding-right: 10px; white-space: nowrap;'>51.470767</td></tr><tr><td style='vertical-align: top; padding-left: 10px; white-space: nowrap;'><b>Longitude</b></td><td style='vertical-align: top; padding-left: 6px; padding-right: 10px; white-space: nowrap;'>-3.024533</td></tr></table>]]></description>
		<LookAt>
			<longitude>-3.024533</longitude>
			<latitude>51.470767</latitude>
			<altitude>0</altitude>
			<heading>0</heading>
			<tilt>0</tilt>
			<range>1000</range>
			<altitudeMode>relativeToGround</altitudeMode>
		</LookAt>
		<styleUrl>#Sheet1Map05</styleUrl>
		<ExtendedData>
		</ExtendedData>
		<Point>
			<coordinates>-3.024533,51.470767,0</coordinates>
		</Point>
	</Placemark>
	<Placemark>
		<name>84_ME</name>
		<Snippet maxLines="0"></Snippet>
		<description><![CDATA[<style type='text/css'>*{font-family:Verdana,Arial,Helvetica,Sans-Serif;}</style><table border='0' cellspacing='0' cellpadding='0'><tr><td colspan='2' style='vertical-align: top; padding-left: 10px; padding-right: 10px; white-space: nowrap;'><b>84_ME</b></td></tr><tr><td colspan='2' style='vertical-align: top; padding-left: 10px; padding-right: 10px; max-width: 400px; white-space: nowrap;'>&nbsp;</td></tr><tr bgcolor='#ddffdd' ><td style='vertical-align: top; padding-left: 10px; white-space: nowrap;'><b>Latitude</b></td><td style='vertical-align: top; padding-left: 6px; padding-right: 10px; white-space: nowrap;'>51.481000</td></tr><tr><td style='vertical-align: top; padding-left: 10px; white-space: nowrap;'><b>Longitude</b></td><td style='vertical-align: top; padding-left: 6px; padding-right: 10px; white-space: nowrap;'>-6.195000</td></tr></table>]]></description>
		<LookAt>
			<longitude>-6.195</longitude>
			<latitude>51.481</latitude>
			<altitude>0</altitude>
			<heading>0</heading>
			<tilt>0</tilt>
			<range>1000</range>
			<altitudeMode>relativeToGround</altitudeMode>
		</LookAt>
		<styleUrl>#Sheet1Map05</styleUrl>
		<ExtendedData>
		</ExtendedData>
		<Point>
			<coordinates>-6.194999999999999,51.481,0</coordinates>
		</Point>
	</Placemark>
	<Placemark>
		<name>85_ME</name>
		<Snippet maxLines="0"></Snippet>
		<description><![CDATA[<style type='text/css'>*{font-family:Verdana,Arial,Helvetica,Sans-Serif;}</style><table border='0' cellspacing='0' cellpadding='0'><tr><td colspan='2' style='vertical-align: top; padding-left: 10px; padding-right: 10px; white-space: nowrap;'><b>85_ME</b></td></tr><tr><td colspan='2' style='vertical-align: top; padding-left: 10px; padding-right: 10px; max-width: 400px; white-space: nowrap;'>&nbsp;</td></tr><tr bgcolor='#ddffdd' ><td style='vertical-align: top; padding-left: 10px; white-space: nowrap;'><b>Latitude</b></td><td style='vertical-align: top; padding-left: 6px; padding-right: 10px; white-space: nowrap;'>51.489000</td></tr><tr><td style='vertical-align: top; padding-left: 10px; white-space: nowrap;'><b>Longitude</b></td><td style='vertical-align: top; padding-left: 6px; padding-right: 10px; white-space: nowrap;'>-6.034000</td></tr></table>]]></description>
		<LookAt>
			<longitude>-6.034</longitude>
			<latitude>51.489</latitude>
			<altitude>0</altitude>
			<heading>0</heading>
			<tilt>0</tilt>
			<range>1000</range>
			<altitudeMode>relativeToGround</altitudeMode>
		</LookAt>
		<styleUrl>#Sheet1Map05</styleUrl>
		<ExtendedData>
		</ExtendedData>
		<Point>
			<coordinates>-6.034000000000001,51.489,0</coordinates>
		</Point>
	</Placemark>
	<Placemark>
		<name>86_ME</name>
		<Snippet maxLines="0"></Snippet>
		<description><![CDATA[<style type='text/css'>*{font-family:Verdana,Arial,Helvetica,Sans-Serif;}</style><table border='0' cellspacing='0' cellpadding='0'><tr><td colspan='2' style='vertical-align: top; padding-left: 10px; padding-right: 10px; white-space: nowrap;'><b>86_ME</b></td></tr><tr><td colspan='2' style='vertical-align: top; padding-left: 10px; padding-right: 10px; max-width: 400px; white-space: nowrap;'>&nbsp;</td></tr><tr bgcolor='#ddffdd' ><td style='vertical-align: top; padding-left: 10px; white-space: nowrap;'><b>Latitude</b></td><td style='vertical-align: top; padding-left: 6px; padding-right: 10px; white-space: nowrap;'>51.494750</td></tr><tr><td style='vertical-align: top; padding-left: 10px; white-space: nowrap;'><b>Longitude</b></td><td style='vertical-align: top; padding-left: 6px; padding-right: 10px; white-space: nowrap;'>0.473517</td></tr></table>]]></description>
		<LookAt>
			<longitude>0.473517</longitude>
			<latitude>51.49475</latitude>
			<altitude>0</altitude>
			<heading>0</heading>
			<tilt>0</tilt>
			<range>1000</range>
			<altitudeMode>relativeToGround</altitudeMode>
		</LookAt>
		<styleUrl>#Sheet1Map05</styleUrl>
		<ExtendedData>
		</ExtendedData>
		<Point>
			<coordinates>0.473517,51.49475,0</coordinates>
		</Point>
	</Placemark>
	<Placemark>
		<name>87_ME</name>
		<Snippet maxLines="0"></Snippet>
		<description><![CDATA[<style type='text/css'>*{font-family:Verdana,Arial,Helvetica,Sans-Serif;}</style><table border='0' cellspacing='0' cellpadding='0'><tr><td colspan='2' style='vertical-align: top; padding-left: 10px; padding-right: 10px; white-space: nowrap;'><b>87_ME</b></td></tr><tr><td colspan='2' style='vertical-align: top; padding-left: 10px; padding-right: 10px; max-width: 400px; white-space: nowrap;'>&nbsp;</td></tr><tr bgcolor='#ddffdd' ><td style='vertical-align: top; padding-left: 10px; white-space: nowrap;'><b>Latitude</b></td><td style='vertical-align: top; padding-left: 6px; padding-right: 10px; white-space: nowrap;'>51.497200</td></tr><tr><td style='vertical-align: top; padding-left: 10px; white-space: nowrap;'><b>Longitude</b></td><td style='vertical-align: top; padding-left: 6px; padding-right: 10px; white-space: nowrap;'>0.063750</td></tr></table>]]></description>
		<LookAt>
			<longitude>0.06375</longitude>
			<latitude>51.4972</latitude>
			<altitude>0</altitude>
			<heading>0</heading>
			<tilt>0</tilt>
			<range>1000</range>
			<altitudeMode>relativeToGround</altitudeMode>
		</LookAt>
		<styleUrl>#Sheet1Map05</styleUrl>
		<ExtendedData>
		</ExtendedData>
		<Point>
			<coordinates>0.06375,51.4972,0</coordinates>
		</Point>
	</Placemark>
	<Placemark>
		<name>88_ME</name>
		<Snippet maxLines="0"></Snippet>
		<description><![CDATA[<style type='text/css'>*{font-family:Verdana,Arial,Helvetica,Sans-Serif;}</style><table border='0' cellspacing='0' cellpadding='0'><tr><td colspan='2' style='vertical-align: top; padding-left: 10px; padding-right: 10px; white-space: nowrap;'><b>88_ME</b></td></tr><tr><td colspan='2' style='vertical-align: top; padding-left: 10px; padding-right: 10px; max-width: 400px; white-space: nowrap;'>&nbsp;</td></tr><tr bgcolor='#ddffdd' ><td style='vertical-align: top; padding-left: 10px; white-space: nowrap;'><b>Latitude</b></td><td style='vertical-align: top; padding-left: 6px; padding-right: 10px; white-space: nowrap;'>51.500000</td></tr><tr><td style='vertical-align: top; padding-left: 10px; white-space: nowrap;'><b>Longitude</b></td><td style='vertical-align: top; padding-left: 6px; padding-right: 10px; white-space: nowrap;'>-6.000000</td></tr></table>]]></description>
		<LookAt>
			<longitude>-6</longitude>
			<latitude>51.5</latitude>
			<altitude>0</altitude>
			<heading>0</heading>
			<tilt>0</tilt>
			<range>1000</range>
			<altitudeMode>relativeToGround</altitudeMode>
		</LookAt>
		<styleUrl>#Sheet1Map05</styleUrl>
		<ExtendedData>
		</ExtendedData>
		<Point>
			<coordinates>-6,51.5,0</coordinates>
		</Point>
	</Placemark>
	<Placemark>
		<name>89_ME</name>
		<Snippet maxLines="0"></Snippet>
		<description><![CDATA[<style type='text/css'>*{font-family:Verdana,Arial,Helvetica,Sans-Serif;}</style><table border='0' cellspacing='0' cellpadding='0'><tr><td colspan='2' style='vertical-align: top; padding-left: 10px; padding-right: 10px; white-space: nowrap;'><b>89_ME</b></td></tr><tr><td colspan='2' style='vertical-align: top; padding-left: 10px; padding-right: 10px; max-width: 400px; white-space: nowrap;'>&nbsp;</td></tr><tr bgcolor='#ddffdd' ><td style='vertical-align: top; padding-left: 10px; white-space: nowrap;'><b>Latitude</b></td><td style='vertical-align: top; padding-left: 6px; padding-right: 10px; white-space: nowrap;'>51.507000</td></tr><tr><td style='vertical-align: top; padding-left: 10px; white-space: nowrap;'><b>Longitude</b></td><td style='vertical-align: top; padding-left: 6px; padding-right: 10px; white-space: nowrap;'>-4.669000</td></tr></table>]]></description>
		<LookAt>
			<longitude>-4.669</longitude>
			<latitude>51.507</latitude>
			<altitude>0</altitude>
			<heading>0</heading>
			<tilt>0</tilt>
			<range>1000</range>
			<altitudeMode>relativeToGround</altitudeMode>
		</LookAt>
		<styleUrl>#Sheet1Map05</styleUrl>
		<ExtendedData>
		</ExtendedData>
		<Point>
			<coordinates>-4.669,51.50700000000001,0</coordinates>
		</Point>
	</Placemark>
	<Placemark>
		<name>90_ME</name>
		<Snippet maxLines="0"></Snippet>
		<description><![CDATA[<style type='text/css'>*{font-family:Verdana,Arial,Helvetica,Sans-Serif;}</style><table border='0' cellspacing='0' cellpadding='0'><tr><td colspan='2' style='vertical-align: top; padding-left: 10px; padding-right: 10px; white-space: nowrap;'><b>90_ME</b></td></tr><tr><td colspan='2' style='vertical-align: top; padding-left: 10px; padding-right: 10px; max-width: 400px; white-space: nowrap;'>&nbsp;</td></tr><tr bgcolor='#ddffdd' ><td style='vertical-align: top; padding-left: 10px; white-space: nowrap;'><b>Latitude</b></td><td style='vertical-align: top; padding-left: 6px; padding-right: 10px; white-space: nowrap;'>51.554000</td></tr><tr><td style='vertical-align: top; padding-left: 10px; white-space: nowrap;'><b>Longitude</b></td><td style='vertical-align: top; padding-left: 6px; padding-right: 10px; white-space: nowrap;'>-5.950000</td></tr></table>]]></description>
		<LookAt>
			<longitude>-5.95</longitude>
			<latitude>51.554</latitude>
			<altitude>0</altitude>
			<heading>0</heading>
			<tilt>0</tilt>
			<range>1000</range>
			<altitudeMode>relativeToGround</altitudeMode>
		</LookAt>
		<styleUrl>#Sheet1Map05</styleUrl>
		<ExtendedData>
		</ExtendedData>
		<Point>
			<coordinates>-5.949999999999999,51.554,0</coordinates>
		</Point>
	</Placemark>
	<Placemark>
		<name>91_ME</name>
		<Snippet maxLines="0"></Snippet>
		<description><![CDATA[<style type='text/css'>*{font-family:Verdana,Arial,Helvetica,Sans-Serif;}</style><table border='0' cellspacing='0' cellpadding='0'><tr><td colspan='2' style='vertical-align: top; padding-left: 10px; padding-right: 10px; white-space: nowrap;'><b>91_ME</b></td></tr><tr><td colspan='2' style='vertical-align: top; padding-left: 10px; padding-right: 10px; max-width: 400px; white-space: nowrap;'>&nbsp;</td></tr><tr bgcolor='#ddffdd' ><td style='vertical-align: top; padding-left: 10px; white-space: nowrap;'><b>Latitude</b></td><td style='vertical-align: top; padding-left: 6px; padding-right: 10px; white-space: nowrap;'>51.560820</td></tr><tr><td style='vertical-align: top; padding-left: 10px; white-space: nowrap;'><b>Longitude</b></td><td style='vertical-align: top; padding-left: 6px; padding-right: 10px; white-space: nowrap;'>-2.771280</td></tr></table>]]></description>
		<LookAt>
			<longitude>-2.77128</longitude>
			<latitude>51.56082</latitude>
			<altitude>0</altitude>
			<heading>0</heading>
			<tilt>0</tilt>
			<range>1000</range>
			<altitudeMode>relativeToGround</altitudeMode>
		</LookAt>
		<styleUrl>#Sheet1Map05</styleUrl>
		<ExtendedData>
		</ExtendedData>
		<Point>
			<coordinates>-2.77128,51.56082,0</coordinates>
		</Point>
	</Placemark>
	<Placemark>
		<name>92_ME</name>
		<Snippet maxLines="0"></Snippet>
		<description><![CDATA[<style type='text/css'>*{font-family:Verdana,Arial,Helvetica,Sans-Serif;}</style><table border='0' cellspacing='0' cellpadding='0'><tr><td colspan='2' style='vertical-align: top; padding-left: 10px; padding-right: 10px; white-space: nowrap;'><b>92_ME</b></td></tr><tr><td colspan='2' style='vertical-align: top; padding-left: 10px; padding-right: 10px; max-width: 400px; white-space: nowrap;'>&nbsp;</td></tr><tr bgcolor='#ddffdd' ><td style='vertical-align: top; padding-left: 10px; white-space: nowrap;'><b>Latitude</b></td><td style='vertical-align: top; padding-left: 6px; padding-right: 10px; white-space: nowrap;'>51.573200</td></tr><tr><td style='vertical-align: top; padding-left: 10px; white-space: nowrap;'><b>Longitude</b></td><td style='vertical-align: top; padding-left: 6px; padding-right: 10px; white-space: nowrap;'>1.971600</td></tr></table>]]></description>
		<LookAt>
			<longitude>1.9716</longitude>
			<latitude>51.5732</latitude>
			<altitude>0</altitude>
			<heading>0</heading>
			<tilt>0</tilt>
			<range>1000</range>
			<altitudeMode>relativeToGround</altitudeMode>
		</LookAt>
		<styleUrl>#Sheet1Map05</styleUrl>
		<ExtendedData>
		</ExtendedData>
		<Point>
			<coordinates>1.9716,51.5732,0</coordinates>
		</Point>
	</Placemark>
	<Placemark>
		<name>93_ME</name>
		<Snippet maxLines="0"></Snippet>
		<description><![CDATA[<style type='text/css'>*{font-family:Verdana,Arial,Helvetica,Sans-Serif;}</style><table border='0' cellspacing='0' cellpadding='0'><tr><td colspan='2' style='vertical-align: top; padding-left: 10px; padding-right: 10px; white-space: nowrap;'><b>93_ME</b></td></tr><tr><td colspan='2' style='vertical-align: top; padding-left: 10px; padding-right: 10px; max-width: 400px; white-space: nowrap;'>&nbsp;</td></tr><tr bgcolor='#ddffdd' ><td style='vertical-align: top; padding-left: 10px; white-space: nowrap;'><b>Latitude</b></td><td style='vertical-align: top; padding-left: 6px; padding-right: 10px; white-space: nowrap;'>51.576000</td></tr><tr><td style='vertical-align: top; padding-left: 10px; white-space: nowrap;'><b>Longitude</b></td><td style='vertical-align: top; padding-left: 6px; padding-right: 10px; white-space: nowrap;'>-6.142000</td></tr></table>]]></description>
		<LookAt>
			<longitude>-6.142</longitude>
			<latitude>51.576</latitude>
			<altitude>0</altitude>
			<heading>0</heading>
			<tilt>0</tilt>
			<range>1000</range>
			<altitudeMode>relativeToGround</altitudeMode>
		</LookAt>
		<styleUrl>#Sheet1Map05</styleUrl>
		<ExtendedData>
		</ExtendedData>
		<Point>
			<coordinates>-6.142000000000001,51.57600000000001,0</coordinates>
		</Point>
	</Placemark>
	<Placemark>
		<name>94_ME</name>
		<Snippet maxLines="0"></Snippet>
		<description><![CDATA[<style type='text/css'>*{font-family:Verdana,Arial,Helvetica,Sans-Serif;}</style><table border='0' cellspacing='0' cellpadding='0'><tr><td colspan='2' style='vertical-align: top; padding-left: 10px; padding-right: 10px; white-space: nowrap;'><b>94_ME</b></td></tr><tr><td colspan='2' style='vertical-align: top; padding-left: 10px; padding-right: 10px; max-width: 400px; white-space: nowrap;'>&nbsp;</td></tr><tr bgcolor='#ddffdd' ><td style='vertical-align: top; padding-left: 10px; white-space: nowrap;'><b>Latitude</b></td><td style='vertical-align: top; padding-left: 6px; padding-right: 10px; white-space: nowrap;'>51.701800</td></tr><tr><td style='vertical-align: top; padding-left: 10px; white-space: nowrap;'><b>Longitude</b></td><td style='vertical-align: top; padding-left: 6px; padding-right: 10px; white-space: nowrap;'>-4.919200</td></tr></table>]]></description>
		<LookAt>
			<longitude>-4.9192</longitude>
			<latitude>51.7018</latitude>
			<altitude>0</altitude>
			<heading>0</heading>
			<tilt>0</tilt>
			<range>1000</range>
			<altitudeMode>relativeToGround</altitudeMode>
		</LookAt>
		<styleUrl>#Sheet1Map05</styleUrl>
		<ExtendedData>
		</ExtendedData>
		<Point>
			<coordinates>-4.9192,51.7018,0</coordinates>
		</Point>
	</Placemark>
	<Placemark>
		<name>95_ME</name>
		<Snippet maxLines="0"></Snippet>
		<description><![CDATA[<style type='text/css'>*{font-family:Verdana,Arial,Helvetica,Sans-Serif;}</style><table border='0' cellspacing='0' cellpadding='0'><tr><td colspan='2' style='vertical-align: top; padding-left: 10px; padding-right: 10px; white-space: nowrap;'><b>95_ME</b></td></tr><tr><td colspan='2' style='vertical-align: top; padding-left: 10px; padding-right: 10px; max-width: 400px; white-space: nowrap;'>&nbsp;</td></tr><tr bgcolor='#ddffdd' ><td style='vertical-align: top; padding-left: 10px; white-space: nowrap;'><b>Latitude</b></td><td style='vertical-align: top; padding-left: 6px; padding-right: 10px; white-space: nowrap;'>51.727883</td></tr><tr><td style='vertical-align: top; padding-left: 10px; white-space: nowrap;'><b>Longitude</b></td><td style='vertical-align: top; padding-left: 6px; padding-right: 10px; white-space: nowrap;'>-2.474833</td></tr></table>]]></description>
		<LookAt>
			<longitude>-2.474833</longitude>
			<latitude>51.727883</latitude>
			<altitude>0</altitude>
			<heading>0</heading>
			<tilt>0</tilt>
			<range>1000</range>
			<altitudeMode>relativeToGround</altitudeMode>
		</LookAt>
		<styleUrl>#Sheet1Map05</styleUrl>
		<ExtendedData>
		</ExtendedData>
		<Point>
			<coordinates>-2.474833,51.72788300000001,0</coordinates>
		</Point>
	</Placemark>
</Document>
</kml>
